# Supplementary material for: The relationship between parental depression and child internalizing and externalizing problems: The roles of parenting stress and child maltreatment
Source: Front Public Health. 2023 Feb 7;11:962951. doi: 10.3389/fpubh.2023.962951 (PMC9941167; doi:10.3389/fpubh.2023.962951)
Supplement: Supplementary file 1 [file Data_Sheet_1.CSV]

NO	ID	gend	age	oc	rank	RELA	CLEF	INCO	SELFE	COUP	MAYEAR	PS	ICAST	SDS	SAS	MLS	CTQ	SDQ
1	2.02101E+11	1	4.06	1	1	2	2	4	5	5	3	1	4	1.5	1	1.5	1	3
2	2.02101E+11	1	3.34	1	1	2	2	5	6	5	3	1	1	1.5	1.5	1.5	1	1.5
3	2.02101E+11	2	3.48	1	1	1	2	4	4	4	3	2	1	1.5	1.5	1.5	1	1.5
4	2.02101E+11	1	3.71	1	1	2	2	4	4	4	3	2.5	1	1.5	1.5	2.5	1	1.5
5	2.02101E+11	1	3.44	1	1	2	1	4	5	5	3	2	1	1.5	1	1	1	1.5
6	2.02101E+11	2	3.83	2	2	2	2	5	6	6	5	2	1	1	1.5	3	1	2
7	2.02101E+11	1	4.16	2	1	1	2	4	5	5	5	1.5	1	1	1	1	1	1
8	2.02101E+11	2	4.19	1	1	2	1	4	5	5	4	1.5	2	1	1	2	1	1
9	2.02101E+11	1	4.17	1	1	8	2	4	5	4	3	2	1.5	2	2.5	2	1	1
10	2.02101E+11	2	3.75	1	1	1	2	4	3	3	3	3	1	1	2	1	1	2
11	2.02101E+11	2	3.69	2	2	2	2	3	3	4	5	1.5	1	1	1.5	1	1	1
12	2.02101E+11	2	4.01	2	2	2	2	4	4	3	4	1.5	1	1	1	1	1	2
13	2.02101E+11	2	3.9	2	1	1	2	4	5	5	5	2	1	1	1	1	1	1
14	2.02101E+11	1	3.82	1	1	1	2	5	5	4	4	2	1	2.5	1.5	2.5	1	1
15	2.02101E+11	1	3.27	1	1	2	2	5	5	5	3	2.5	1	1	1	1.5	1	2
16	2.02101E+11	2	3.78	1	1	2	2	5	5	5	4	1	1	1	1	1.5	1	1.5
17	2.02101E+11	2	4.32	2	1	2	2	3	3	5	3	2.5	1	1.5	1.5	1	1	1.5
18	2.02101E+11	1	4.1	2	2	2	2	4	4	5	5	2	1	1	1	2	1	1.5
19	2.02101E+11	2	3.5	2	2	1	2	4	4	3	5	2.5	1	1.5	1	2	1	1.5
20	2.02101E+11	2	3.73	2	1	2	2	5	5	5	1	3	1	1	2	2	1	1.5
21	2.02101E+11	2	4.08	2	2	1	2	4	3	3	5	2	1	1	1	1.5	1	1
22	2.02101E+11	2	4.17	2	2	1	2	3	2	2	5	3	2.5	1.5	1	3	1	1.5
23	2.02101E+11	1	3.39	2	2	2	2	4	5	5	5	1.5	1	2	1.5	1	1.5	2
24	2.02101E+11	2	3.78	1	1	2	2	4	5	5	4	1.5	2	1	1.5	1	1	1
25	2.02101E+11	1	3.37	2	2	2	1	4	6	5	4	1.5	1	1	1	1	1	1
26	2.02101E+11	2	3.91	2	2	2	1	4	6	4	4	2.5	1	1.5	1.5	3	1	1.5
27	2.02101E+11	2	3.63	1	1	2	2	4	6	5	4	2	1	1.5	1.5	2.5	3	1
28	2.02101E+11	2	3.47	1	1	1	2	4	6	5	4	2	1	1	2	1	1	1
29	2.02101E+11	2	3.43	2	1	2	2	4	4	4	3	2	1	1.5	1	3	1	1.5
30	2.02101E+11	2	3.75	2	2	2	2	5	6	6	5	2	1.5	1.5	1.5	1.5	1	1.5
31	2.02101E+11	1	3.37	1	1	1	2	4	4	4	3	1.5	1	1.5	1	2.5	1	2
32	2.02101E+11	1	3.59	2	2	1	2	3	5	5	5	2.5	3	1.5	1	2.5	1.5	1
33	2.02101E+11	2	3.45	2	2	1	2	4	5	5	5	1.5	2	1.5	2	2.5	1	1
34	2.02101E+11	2	3.56	1	1	1	2	4	5	5	4	1.5	2	1	1	1	1.5	1.5
35	2.02101E+11	2	3.37	2	2	1	2	4	3	5	5	3	2	1	1.5	1.5	1	1.5
36	2.02101E+11	2	3.22	1	1	2	1	5	4	4	3	1.5	1	1	1	1	2	1.5
37	2.02101E+11	2	3.7	2	2	2	2	1	2	2	5	3	4	1.5	1.5	2.5	2	2
38	2.02101E+11	1	3.88	2	2	2	2	3	4	4	5	2	1	1.5	1	1.5	1	1.5
39	2.02101E+11	1	3.97	2	2	2	2	4	3	4	5	3.5	1.5	2	2	2.5	1	2
40	2.02101E+11	2	3.73	2	2	2	2	2	2	2	5	4	1	1.5	2	2	1	2
41	2.02101E+11	1	3.76	2	2	2	2	3	4	4	4	1	1	1	1	2.5	1	2
42	2.02101E+11	1	4.54	2	2	2	2	3	4	4	5	2	1	1	1	1	1	1.5
43	2.02101E+11	2	4.41	2	2	2	2	3	3	3	5	3	3.5	2.5	1	2	1	3
44	2.02101E+11	1	4.29	1	1	2	2	5	5	5	4	2.5	1	1	2	1	1	1
45	2.02101E+11	2	5.11	2	1	2	2	4	4	5	5	2	3.5	1.5	1.5	1	1	3
46	2.02101E+11	1	5.13	1	1	1	2	5	5	5	5	2	1	1	1	1	1	1
47	2.02101E+11	2	5.17	2	1	2	2	5	6	6	4	2	2	1	1	2	1	1.5
48	2.02101E+11	1	5.06	1	1	2	2	3	3	4	5	2.5	1	2	2.5	2	1	2
49	2.02101E+11	2	4.81	2	2	2	2	4	5	4	4	1	1	1	1	1.5	1	1
50	2.02101E+11	1	4.87	2	2	2	2	4	4	5	5	2	1	2	1.5	1.5	1.5	1.5
51	2.02101E+11	1	4.24	2	1	2	2	5	6	5	5	1	1	1	1.5	3	1	2
52	2.02101E+11	1	4.34	1	1	2	2	4	5	6	3	2	1	1.5	1	2.5	1	1.5
53	2.02101E+11	2	4.24	2	1	2	2	4	4	5	4	3	1	2.5	2	3.5	1	1
54	2.02101E+11	1	4.44	2	3	2	2	5	5	5	5	2	4	2	2.5	2	1	2
55	2.02101E+11	2	4.41	2	1	2	2	4	5	5	4	1	1	1.5	1	2.5	2.5	2
56	2.02101E+11	2	4.35	2	2	2	2	3	4	6	5	3	1	1	1	1	1	2
57	2.02101E+11	1	4.2	2	2	2	2	3	3	3	3	3.5	2	2	2	2	2	1.5
58	2.02101E+11	1	4.88	2	2	2	2	2	2	2	5	3	1	2	1	3	2	1.5
59	2.02101E+11	2	4.7	1	1	2	2	4	5	5	4	2.5	1	1.5	2	2.5	1	1.5
60	2.02101E+11	2	4.64	1	1	2	1	4	4	4	4	2	1	1	1	1	1	1
61	2.02101E+11	2	5.08	2	2	2	2	4	3	5	5	1	1.5	1	1	3	1.5	2
62	2.02101E+11	2	4.76	1	1	1	2	3	5	2	3	2.5	4	1	1.5	2	1	1
63	2.02101E+11	1	4.41	1	1	2	2	4	6	5	3	4	1	3	1.5	2	1	1.5
64	2.02101E+11	2	4.85	2	2	2	2	4	5	4	5	2	1	1	1	1.5	1	1
65	2.02101E+11	2	4.37	2	2	2	2	4	4	4	5	2.5	1	1.5	1.5	1	1	1.5
66	2.02101E+11	1	3.61	2	2	2	1	3	2	2	5	3	1	1.5	1	3	1.5	2.5
67	2.02101E+11	2	4.49	2	2	2	2	5	2	4	5	2	1	1	1	3	1	1.5
68	2.02101E+11	2	4.62	2	1	2	2	4	4	5	5	3	2.5	2.5	3	3	1	1
69	2.02101E+11	2	4.47	2	2	2	2	4	5	4	5	1	1	1.5	2	1	1	2
70	2.02101E+11	2	4.8	2	2	2	1	3	2	3	5	5	1	1	1.5	2.5	3	1.5
71	2.02101E+11	2	5.03	1	1	1	2	4	5	5	4	1	1	1	1	1	1	1.5
72	2.02101E+11	2	4.48	1	1	2	1	4	5	4	3	1.5	2	2.5	2.5	2	2.5	1
73	2.02101E+11	1	5.13	1	1	1	2	5	5	5	5	2	1	1	1	1	1	1
74	2.02101E+11	1	4.3	1	1	2	2	4	5	5	4	2.5	1	1.5	1.5	2	1	1
75	2.02101E+11	2	4.69	2	2	2	2	2	4	4	5	3	1	2	2	3	3	2.5
76	2.02101E+11	2	4.59	1	1	2	2	5	4	4	4	2	1	2	1.5	2	1.5	1.5
77	2.02101E+11	1	4.48	2	1	2	2	4	5	5	4	3	3	1.5	2	4.5	1	2
78	2.02101E+11	2	4.32	2	2	2	2	4	4	4	5	2.5	1	1	1	1	1	1
79	2.02101E+11	1	4.8	2	2	2	2	5	6	5	5	3	1	1.5	1	1.5	1	2.5
80	2.02101E+11	2	4.74	2	2	2	2	4	3	4	5	2.5	1	1.5	1	3	2	1.5
81	2.02101E+11	2	4.26	2	2	2	1	4	5	5	5	2.5	2.5	1	1	1	1	1
82	2.02101E+11	1	4.4	2	2	2	2	4	5	5	5	1.5	1	2	1.5	3	1	1.5
83	2.02101E+11	2	4.67	1	1	2	2	4	4	5	5	3.5	4	1	1	1	1	1.5
84	2.02101E+11	1	4.39	1	1	2	2	4	3	4	5	1.5	1	1.5	1	1.5	1	1
85	2.02101E+11	1	4.65	2	2	2	2	4	4	3	4	3	1	2.5	1.5	2	1	1.5
86	2.02101E+11	2	4.36	2	2	2	2	3	3	3	5	3	1	1.5	1	2	1	1
87	2.02101E+11	1	4.82	1	1	2	2	4	5	5	4	2	1	1	1	1	1	1
88	2.02101E+11	1	6.17	2	1	2	2	4	5	5	4	2.5	1	1	1.5	2	1	1
89	2.02101E+11	1	5.36	1	1	2	2	4	4	3	4	2.5	1.5	2	1.5	2	1	2
90	2.02101E+11	2	5.82	2	2	2	2	3	4	2	5	2	1	1.5	1	3.5	1	1
91	2.02101E+11	2	6.14	2	2	2	2	4	4	4	4	2.5	1	1.5	1	2.5	1	1.5
92	2.02101E+11	2	4.49	1	1	2	2	4	3	5	4	2.5	1	1.5	1.5	4	1	1
93	2.02101E+11	1	5.45	2	2	2	2	3	3	4	5	2	1	1.5	1.5	1	2	1.5
94	2.02101E+11	1	5.21	2	1	2	2	5	4	4	5	2	1	1	1	1	1	1.5
95	2.02101E+11	1	6.04	2	1	2	2	3	5	4	4	2.5	1	1	1	1	1	1
96	2.02101E+11	1	5.25	2	2	2	2	4	5	3	5	2	1	2.5	1.5	2	1	1
97	2.02101E+11	1	5.47	2	2	1	2	2	4	3	4	3.5	1	1.5	1	1.5	1	2.5
98	2.02101E+11	1	6.17	2	2	2	2	2	4	6	5	1.5	1	1	1.5	3.5	1	1
99	2.02101E+11	1	6.13	2	1	2	2	4	5	5	4	2	1	1.5	1	1	1	2
100	2.02101E+11	2	5.61	2	1	2	2	4	5	5	4	3	1.5	1.5	1.5	2	1	1.5
101	2.02101E+11	1	5.52	2	1	2	1	5	5	5	4	2	2.5	1	2	3	1	1.5
102	2.02101E+11	1	5.83	2	2	2	2	5	6	6	5	2	1	1	1	1	1	1.5
103	2.02101E+11	1	5.86	2	2	2	2	4	4	3	5	1	1	1.5	2	2.5	2.5	1
104	2.02101E+11	2	5.43	2	1	2	2	4	4	3	4	1	1	1	1	1	1	2
105	2.02101E+11	1	5.77	1	1	2	2	4	5	4	4	2.5	1.5	1	2	3	1	1.5
106	2.02101E+11	1	5.65	2	1	2	2	4	5	3	5	2.5	2.5	2	2.5	3	1	1.5
107	2.02101E+11	1	5.69	2	2	2	2	3	2	2	5	2.5	1	1.5	1.5	3.5	1	1
108	2.02101E+11	1	6.04	2	2	2	2	4	5	5	5	2.5	1	1.5	1.5	2	1.5	1.5
109	2.02101E+11	2	5.86	1	1	1	2	4	5	4	4	2	1	1.5	1.5	3.5	1.5	1
110	2.02101E+11	2	5.36	2	1	2	2	4	5	5	5	2.5	1	1.5	1.5	5	1	1.5
111	2.02101E+11	2	5.38	2	1	2	2	5	5	6	5	3	1	1.5	2	2	2	1
112	2.02101E+11	1	5.34	2	2	2	1	5	5	5	5	1	2.5	1.5	1	1	2	2
113	2.02101E+11	1	5.54	2	2	2	2	4	4	5	5	2	1	1	1	1	1	1.5
114	2.02101E+11	1	5.48	2	1	2	2	3	5	5	5	2.5	1	1.5	1	3	1	1
115	2.02101E+11	1	5.3	1	1	1	2	4	6	6	5	2	1	4	4	5	5	2
116	2.02101E+11	1	6.15	2	1	2	2	3	4	4	4	1	1	1.5	1	3	1	1
117	2.02102E+11	1	4.13	1	1	2	1	1	6	6	4	3	1	1.5	1.5	2	1	2
118	2.02102E+11	2	3.22	1	1	2	2	4	5	5	4	1.5	2.5	1.5	1.5	1.5	1	1
119	2.02102E+11	1	3.36	2	1	2	2	4	5	5	4	2	1	2	1	1.5	1	2
120	2.02102E+11	2	3.47	2	1	2	2	4	4	5	2	3	1	2.5	1	3	1	2
121	2.02102E+11	2	3.56	2	2	2	2	4	6	6	5	2	1	1	1.5	1	1	1.5
122	2.02102E+11	2	3.55	1	1	1	2	3	3	4	3	3	1	1.5	1.5	2	1	1.5
123	2.02102E+11	2	4.06	2	1	1	2	4	6	6	5	1.5	1	1.5	2	1	1	1.5
124	2.02102E+11	2	3.63	1	1	2	2	5	5	5	4	2	1	1.5	1	1	1	1
125	2.02102E+11	1	4.05	2	2	2	2	4	4	3	4	2	1	1.5	1.5	2.5	1	1.5
126	2.02102E+11	1	4.16	2	2	2	2	5	5	6	5	3	3	4	1	3	1	2
127	2.02102E+11	1	3.68	1	1	2	1	4	4	4	4	2	1	1	1.5	1	1	1.5
128	2.02102E+11	2	3.68	2	2	2	2	5	5	5	4	2	1	1.5	1.5	1	1	1.5
129	2.02102E+11	1	3.83	1	1	1	2	4	5	5	4	1.5	1	1	1	2	1	1
130	2.02102E+11	2	3.8	2	2	2	2	5	4	6	5	3	1	2	2	2.5	1	1.5
131	2.02102E+11	1	3.3	2	2	2	2	5	6	5	5	2.5	1	1.5	1.5	2	1	1.5
132	2.02102E+11	2	3.21	2	2	2	2	4	5	5	5	3	1	1.5	1	2	1	1
133	2.02102E+11	1	3.91	2	2	2	1	4	3	4	5	1.5	1	1	1	1	1	1.5
134	2.02102E+11	1	3.64	2	2	2	1	3	5	5	4	3	1	1	1	1	1	1
135	2.02102E+11	1	4.1	2	2	2	2	5	3	4	5	2	1	1	1	1	1	2
136	2.02102E+11	1	3.26	1	1	2	2	3	3	3	4	3	1	1.5	1	1.5	1	1
137	2.02102E+11	2	4.03	2	1	2	2	5	6	6	4	2	1	1	1	1	2	1.5
138	2.02102E+11	1	3.39	1	1	1	1	4	5	5	4	2.5	3.5	2	1.5	2.5	1	1.5
139	2.02102E+11	1	3.34	2	2	2	2	5	6	5	5	1.5	1	1	1	1	1	1
140	2.02102E+11	1	3.71	1	1	2	2	4	5	5	4	2	1	1	1	1.5	1	1.5
141	2.02102E+11	1	3.21	2	1	1	1	4	4	5	3	2.5	1	1	1	1	1	1
142	2.02102E+11	1	3.85	1	1	1	2	4	5	5	4	3	1	2.5	1.5	3	1.5	2
143	2.02102E+11	1	3.84	2	2	1	2	4	6	4	5	3	2.5	2	2	2.5	1	2
144	2.02102E+11	2	4.17	1	1	2	2	4	5	5	3	2.5	1	1	1	1	1	1
145	2.02102E+11	2	4.03	2	2	2	1	4	5	5	5	3.5	1	3	2.5	4	2.5	2
146	2.02102E+11	2	3.86	2	2	2	2	4	5	4	5	2	1	1.5	2	3.5	1	1
147	2.02102E+11	1	3.95	2	2	2	2	4	4	2	5	2	1	1	1	2	1	1.5
148	2.02102E+11	1	3.98	2	2	2	2	5	5	6	5	1.5	1	1.5	1	2	1	1
149	2.02102E+11	2	3.92	1	1	2	1	5	5	5	3	1.5	1	1.5	1.5	3	1	2
150	2.02102E+11	2	3.34	1	1	2	2	4	5	5	3	2	1	1.5	1.5	2.5	1	1
151	2.02102E+11	2	3.23	1	1	1	1	4	5	4	3	3	1	1.5	1.5	2	2	1.5
152	2.02102E+11	2	3.89	2	2	1	2	4	6	3	4	2	2	1	1	1.5	1	1.5
153	2.02102E+11	1	3.44	1	1	1	1	4	5	4	3	3	1	1	2	1.5	1.5	1
154	2.02102E+11	1	3.25	1	1	1	2	4	6	6	3	1.5	1	2	1	1	1	1.5
155	2.02102E+11	1	3.93	2	2	2	2	5	6	6	5	1	1	1.5	1.5	3	1	2
156	2.02102E+11	2	4.06	2	2	2	2	3	4	3	5	1.5	1	1.5	2	2.5	1	1.5
157	2.02102E+11	1	3.9	1	1	2	2	4	5	6	3	1	1	1	1	1	1	1
158	2.02102E+11	1	4.18	1	1	2	2	4	5	5	4	2	1	1	1	1	1.5	1
159	2.02102E+11	1	3.42	2	1	1	2	4	5	5	4	2	1	1	1	1	1	1.5
160	2.02102E+11	1	3.9	1	1	2	2	4	6	6	3	2.5	1	2.5	1	3	1.5	1
161	2.02102E+11	1	3.91	2	1	2	2	5	6	6	4	3	1	2.5	1.5	2.5	1	2.5
162	2.02102E+11	1	3.46	2	2	2	1	4	5	4	5	2	1	1.5	1	3	2	2
163	2.02102E+11	2	3.58	1	1	2	1	4	4	1	2	1.5	1	2	1.5	1	1	2
164	2.02102E+11	1	4.07	1	1	2	2	4	6	5	3	2	1	1.5	2	3	2	1
165	2.02102E+11	1	3.81	1	1	2	2	5	5	5	3	1.5	1	1	1	1.5	1	2
166	2.02102E+11	1	4.07	1	1	2	2	5	6	5	3	1.5	1	1	1.5	2	1	1
167	2.02102E+11	2	3.82	2	2	2	2	3	6	5	5	2.5	2.5	3	3	4	2	2
168	2.02102E+11	1	3.73	2	2	2	2	5	3	5	5	2	1	1.5	1	1.5	1	1
169	2.02102E+11	1	3.93	1	1	2	2	4	6	6	4	3	1	1.5	1	1.5	1	2
170	2.02102E+11	2	3.34	1	1	2	2	4	5	4	3	2.5	1	1.5	1.5	1	1	1.5
171	2.02102E+11	1	3.81	2	2	2	1	4	5	6	5	1.5	1	1	1.5	1	1	2
172	2.02102E+11	1	4.07	2	2	2	2	4	6	6	5	2	2.5	2	1.5	2.5	1	1
173	2.02102E+11	1	3.92	2	2	2	2	4	5	4	4	2.5	1	1.5	2	3	1	2
174	2.02102E+11	2	3.68	2	2	2	1	5	6	5	5	2	2	1.5	1	3	1	1
175	2.02102E+11	1	3.71	1	1	2	2	3	6	5	2	2.5	1	1.5	1.5	3.5	1.5	1
176	2.02102E+11	1	3.75	2	1	2	2	5	5	5	5	2.5	2.5	1	1	1	1	2
177	2.02102E+11	1	3.74	2	2	2	2	2	3	3	5	3	1	1.5	2	3	3	1
178	2.02102E+11	2	3.54	1	1	2	2	4	6	6	4	3.5	1	1	1	1	1	1.5
179	2.02102E+11	2	3.85	2	2	2	2	5	6	6	5	2	1	1	1	1.5	1	1
180	2.02102E+11	2	3.62	2	2	2	2	4	5	4	4	2	1	1.5	1.5	1	1	1
181	2.02102E+11	1	3.81	1	1	1	2	4	5	5	4	1.5	2	1.5	1	1.5	1	1
182	2.02102E+11	1	3.56	2	1	2	2	4	5	4	4	1.5	1	1	1.5	1	1	1
183	2.02102E+11	2	3.91	2	1	2	2	4	3	4	5	1.5	1	1	1	1	1	2
184	2.02102E+11	1	4.2	1	1	2	1	5	4	5	5	1.5	1	1	1	1.5	2	2
185	2.02102E+11	2	4.32	1	1	2	1	5	5	5	2	2.5	1.5	2	2	3	1.5	1.5
186	2.02102E+11	2	4.42	2	2	2	1	2	2	2	4	3.5	1	1.5	2	2.5	2	2
187	2.02102E+11	2	4.39	2	2	2	2	5	3	3	5	2	1.5	1	1	3	1	1.5
188	2.02102E+11	1	4.26	1	1	2	2	4	6	6	4	3.5	4	1.5	1.5	1.5	1	1
189	2.02102E+11	1	4.28	1	1	2	2	4	5	5	4	2.5	2	1	1	2	1	1.5
190	2.02102E+11	2	4.43	2	1	2	2	5	5	5	5	1.5	1	1	1.5	1	1	2
191	2.02102E+11	1	4.21	2	1	2	2	4	5	5	3	3	1.5	2	1.5	2	1	1
192	2.02102E+11	2	4.38	2	2	1	2	3	6	5	5	3	1	2	2	2	2	1
193	2.02102E+11	1	4.41	2	1	2	1	5	4	5	4	1.5	1	1	1	5	1	2
194	2.02102E+11	1	4.4	2	2	2	2	3	2	2	5	3.5	1	1.5	1	2.5	1.5	2
195	2.02102E+11	2	4.6	2	2	2	2	3	3	3	5	2	1	2.5	1	2.5	1	3
196	2.02102E+11	2	4.59	1	1	1	2	4	6	6	5	3	1	1.5	1	1	1	1.5
197	2.02102E+11	2	4.65	1	1	2	2	4	4	3	4	1.5	1	1	1	1	1	2
198	2.02102E+11	1	4.84	2	2	2	2	4	6	5	5	2	1	1.5	1	5	1.5	2
199	2.02102E+11	2	4.7	1	1	2	2	5	6	5	5	1	1	1	1.5	1	1	1.5
200	2.02102E+11	2	4.58	1	1	2	2	3	5	5	4	2.5	1	2	1.5	1	1	1
201	2.02102E+11	2	4.49	1	1	2	2	4	5	5	3	2.5	1	1.5	1.5	2.5	1	1.5
202	2.02102E+11	2	4.47	2	2	2	2	4	4	5	5	2.5	2	1	1	1	1.5	1.5
203	2.02102E+11	2	4.67	2	2	2	2	4	6	6	5	1.5	1	1	1	1.5	1	2
204	2.02102E+11	2	4.79	1	1	2	2	5	4	5	4	2	1	1.5	2	2	2	1
205	2.02102E+11	2	4.82	2	2	1	2	4	6	4	5	1.5	1	1	1	3	1.5	1
206	2.02102E+11	2	4.55	1	1	2	1	5	6	6	4	1.5	1	1	1	1.5	1.5	1
207	2.02102E+11	2	4.86	2	2	2	2	3	6	6	5	2	1	1.5	1	1	1	1.5
208	2.02102E+11	1	4.83	2	1	2	2	4	5	6	4	2	1	1.5	1.5	2.5	1	1
209	2.02102E+11	2	4.77	1	1	2	2	4	6	6	4	3	1	1.5	2	1.5	1	2
210	2.02102E+11	1	4.85	2	2	2	2	4	5	6	5	2.5	1	1.5	1	2	1	1.5
211	2.02102E+11	1	4.48	2	2	2	2	4	5	6	5	2.5	1.5	1	1	1	1	1.5
212	2.02102E+11	1	4.72	1	1	1	2	4	5	5	4	2	1	1.5	1	1	2	2
213	2.02102E+11	2	4.51	2	1	2	2	4	6	6	3	2	1	2.5	2.5	3	1	2.5
214	2.02102E+11	1	4.76	2	1	2	2	4	4	4	5	2.5	1	1	1	2.5	1	2
215	2.02102E+11	1	4.64	2	2	2	2	4	6	5	5	2	1	1.5	1.5	2.5	1	1.5
216	2.02102E+11	1	4.46	2	2	2	2	4	6	6	5	2	1	1	1.5	1.5	1	1
217	2.02102E+11	2	4.7	2	2	1	2	2	2	2	5	2	2.5	1	1	1	3	2.5
218	2.02102E+11	1	5.05	2	2	1	2	4	6	6	5	1.5	4.5	2	2	3	3	2
219	2.02102E+11	2	4.91	2	1	2	2	4	5	5	4	2	1	1	1	2.5	1	2
220	2.02102E+11	2	4.93	2	1	2	1	4	5	6	4	2	1	1	1	1	1	2
221	2.02102E+11	1	4.99	1	1	2	2	4	5	5	4	2	1.5	1.5	1	1.5	1	1.5
222	2.02102E+11	1	4.97	2	2	2	1	5	5	5	5	2	1.5	2.5	2	2.5	2	1
223	2.02102E+11	1	5.1	1	1	2	2	5	6	5	5	2	1	1.5	1.5	2	1	1
224	2.02102E+11	2	5.15	2	1	2	1	5	5	5	5	3.5	4	2.5	2.5	2.5	2	2
225	2.02102E+11	1	4.86	2	2	2	1	4	5	5	5	2	1	1.5	1	1	1	1
226	2.02102E+11	2	5	2	2	2	2	5	4	5	5	3	1	1.5	1	1.5	1	1
227	2.02102E+11	2	5.04	2	2	1	2	4	6	6	5	2	1	1.5	1	1	1	1
228	2.02102E+11	1	4.95	2	2	2	1	4	6	6	5	3	3	1.5	1.5	2.5	1	1.5
229	2.02102E+11	2	4.87	2	2	1	2	5	6	6	5	4	2	1.5	1	1	1	1.5
230	2.02102E+11	2	5.02	2	2	2	1	5	5	6	5	2.5	1	2	1	2	1	1.5
231	2.02102E+11	1	4.95	2	2	1	1	4	4	3	5	2.5	1	1	1	2	1	1.5
232	2.02102E+11	1	4.36	2	2	1	2	4	5	3	5	1.5	1	1	1.5	1	2.5	1
233	2.02102E+11	2	4.74	2	2	2	2	4	6	6	5	2	1	1.5	1.5	2	1.5	1
234	2.02102E+11	2	4.97	2	2	1	2	4	4	5	5	3	1	1	1	1	1	1.5
235	2.02102E+11	1	5.02	2	2	2	2	4	6	6	5	2	1	1.5	1	3	1	1.5
236	2.02102E+11	1	4.86	2	2	2	2	5	6	5	5	1.5	1	1	1	3	1	1
237	2.02102E+11	1	5.07	2	2	2	2	4	3	5	5	2	1	1	1	2	1	2
238	2.02102E+11	2	4.94	1	1	2	2	3	5	5	4	2.5	1	1.5	2	1	1	1.5
239	2.02102E+11	2	4.87	1	1	2	2	4	6	5	4	1.5	1.5	1	1	1	1	2
240	2.02102E+11	2	4.88	2	2	1	2	4	5	5	5	2	1	1.5	1	2	1	1.5
241	2.02102E+11	2	5.21	2	2	2	2	4	3	5	5	3.5	3	2	2	2.5	2	2
242	2.02102E+11	2	5.36	2	1	2	2	5	4	5	5	2.5	1	1	1	2.5	1	2
243	2.02102E+11	2	5.73	1	1	2	1	4	4	4	5	1	1	1.5	1	3	1	1
244	2.02102E+11	2	5.73	2	1	2	2	5	5	5	5	2	1	2	2	1.5	1	1
245	2.02102E+11	2	5.72	1	1	2	2	2	2	2	5	4	2	2	2	2	2.5	2
246	2.02102E+11	2	5.26	2	2	2	1	4	4	5	5	2.5	1	1	1	2.5	1	1
247	2.02102E+11	2	5.77	1	1	2	2	4	5	5	5	3	1	1.5	1	1	1	1.5
248	2.02102E+11	2	5.25	2	2	2	2	4	6	4	5	2	1	1	2	3	3	1
249	2.02102E+11	2	5.82	2	2	1	2	5	6	5	5	2	1	1	1	3	1	1.5
250	2.02102E+11	2	5.86	1	1	1	2	4	5	5	5	2.5	1	1	1	2	3	2
251	2.02102E+11	2	5.22	1	1	2	2	4	3	4	5	2.5	2.5	1	1.5	3	1	1.5
252	2.02102E+11	2	5.34	2	1	2	2	3	4	4	4	2	1	1	2.5	1	2.5	2
253	2.02102E+11	2	5.35	2	1	2	2	4	6	6	5	2	1	1	2	1	1	1.5
254	2.02102E+11	1	6.04	2	2	2	2	3	4	4	5	3	1	3.5	3	3	1	2
255	2.02102E+11	2	5.3	2	2	2	2	4	5	5	5	1.5	1	1	1.5	1	1	1
256	2.02102E+11	2	6.02	1	1	2	2	4	5	5	4	3	1	1	1	2	1	1
257	2.02102E+11	1	5.31	2	2	2	2	5	5	6	5	1.5	1	1	1	1	1	1
258	2.02102E+11	2	5.62	2	1	2	1	4	4	5	5	2	1	1.5	1	1	1	1.5
259	2.02102E+11	2	6.14	2	1	2	2	4	5	5	5	3.5	1	2.5	2	2	1	1
260	2.02103E+11	1	3.57	2	2	1	2	4	5	3	5	2	1	1.5	1	2	1	2
261	2.02103E+11	1	4.13	2	2	2	2	4	5	3	5	2	3	1.5	1	3	1	2
262	2.02103E+11	2	3.53	2	2	2	2	4	2	2	5	2	1	1.5	1	1.5	1	1.5
263	2.02103E+11	2	4.12	2	2	2	2	5	6	6	5	2	2	2	2	2	1	1.5
264	2.02103E+11	1	3.84	2	2	2	2	5	5	6	5	2	1	1	1	1	1	1
265	2.02103E+11	1	3.64	2	2	2	2	4	5	5	5	2	1	1.5	1	2	1	1.5
266	2.02103E+11	2	3.3	1	1	2	1	4	5	5	3	2.5	2.5	2	2	3	2	1.5
267	2.02103E+11	2	4.18	2	2	2	2	5	4	5	5	1.5	2.5	1.5	2.5	2	1.5	1.5
268	2.02103E+11	2	3.79	2	2	2	2	4	5	4	5	1	1	1	1	1	1	1
269	2.02103E+11	1	3.25	2	1	2	2	4	4	4	4	2	1	1	1	3	1	1.5
270	2.02103E+11	2	4.07	2	1	1	2	4	5	4	4	1	1	1.5	2	1	1	1.5
271	2.02103E+11	2	3.59	2	2	2	2	4	4	6	5	2	2.5	1	1.5	2	1	2
272	2.02103E+11	2	3.73	2	2	2	2	2	2	2	5	3.5	1	1.5	1.5	1	1	2
273	2.02103E+11	2	3.98	2	2	1	2	3	4	3	5	2.5	1	1.5	1.5	2	1	1.5
274	2.02103E+11	1	4.01	2	2	2	2	4	5	6	5	2	1	1.5	1	1.5	1	1.5
275	2.02103E+11	1	3.83	1	1	2	2	4	6	5	3	2	1	1	1.5	2	1	1
276	2.02103E+11	1	3.76	2	2	2	1	5	5	6	5	2.5	1	1.5	2	2.5	1	2
277	2.02103E+11	2	3.24	1	1	2	2	5	5	5	4	3.5	1	1.5	2.5	3	1	1
278	2.02103E+11	2	3.37	2	2	2	2	4	3	3	5	1.5	1	1	1	2	1	1
279	2.02103E+11	1	3.83	2	2	1	2	4	5	5	5	3.5	2.5	2	1.5	1	2	2
280	2.02103E+11	1	3.73	2	1	2	2	5	5	6	4	2	2.5	1	1	2.5	1	2
281	2.02103E+11	2	3.24	2	2	2	2	5	4	4	5	1	1	1	1	1	1	2
282	2.02103E+11	1	3.65	2	2	1	1	5	4	5	5	2	2.5	1	1	1	1	2
283	2.02103E+11	1	4.1	1	1	2	2	5	5	4	4	2	1	1.5	1.5	2.5	1	1
284	2.02103E+11	1	3.92	2	2	2	2	5	3	5	5	1.5	1	1	1	4	1	1
285	2.02103E+11	1	3.44	2	2	2	1	5	5	5	5	2.5	2.5	1	1	2.5	1	1.5
286	2.02103E+11	2	3.34	1	1	2	2	5	6	5	5	2	1	1.5	1	1.5	1	1
287	2.02103E+11	1	3.55	2	2	2	2	3	5	4	5	2	1	1	1.5	4	1	2
288	2.02103E+11	2	3.91	2	2	1	2	5	6	5	5	2.5	1	3	3	4	4	2
289	2.02103E+11	1	4	2	2	2	2	4	5	5	5	1.5	1	1	1	1	1	1
290	2.02103E+11	1	3.7	1	1	2	2	5	4	5	5	2.5	4	1	3.5	1	1	2
291	2.02103E+11	1	3.48	1	1	1	2	4	5	5	5	3	1	1	1	1	1	2
292	2.02103E+11	1	3.72	2	2	2	1	4	3	4	5	3	1	2.5	2	2.5	2	1.5
293	2.02103E+11	2	3.72	2	2	2	2	4	5	5	5	2	1	2	1.5	1	1	1
294	2.02103E+11	1	4.11	2	3	2	2	4	3	5	5	2	1	1	1.5	2	1	2
295	2.02103E+11	1	3.54	2	2	2	2	4	5	5	5	3	1	1.5	2	1.5	1	1
296	2.02103E+11	2	3.2	2	2	2	1	2	3	4	4	2	1	1	1	3	1	2
297	2.02103E+11	2	3.91	2	2	2	2	3	3	5	5	2.5	1	1	1.5	1	1	1
298	2.02103E+11	2	3.55	2	2	2	2	4	4	4	5	3	1	2	2	3	2	1.5
299	2.02103E+11	1	3.56	2	2	2	2	5	4	5	5	2	1	1	1	1	1	1.5
300	2.02103E+11	2	3.27	2	2	2	2	4	5	5	5	2	1	1.5	1.5	1	1	1.5
301	2.02103E+11	2	4.08	2	2	1	2	4	4	4	4	2	1	1.5	1	2.5	1	1.5
302	2.02103E+11	1	3.45	1	1	2	1	5	5	5	3	1.5	1	1.5	1.5	2.5	1.5	2
303	2.02103E+11	1	4.08	2	2	2	2	5	5	5	5	3	1	1	1	1.5	1	1.5
304	2.02103E+11	2	3.78	2	2	2	2	4	4	4	5	2.5	1	2	1.5	2.5	2.5	1
305	2.02103E+11	1	3.71	2	2	2	2	4	4	4	5	2.5	1	1.5	1.5	3	1	1
306	2.02103E+11	2	3.22	1	1	2	2	4	5	5	4	2	1	1.5	2	1	1	1.5
307	2.02103E+11	2	3.35	2	2	2	2	4	5	4	5	3	1	1.5	1	2.5	1	1
308	2.02103E+11	2	3.39	2	2	2	2	4	5	6	5	3	1	2.5	1.5	3.5	1	1.5
309	2.02103E+11	1	3.99	2	2	2	2	5	4	5	5	1	1	1	1	1	1	2
310	2.02103E+11	1	3.65	1	1	2	2	5	4	5	3	1.5	1	1.5	1	2.5	1	1
311	2.02103E+11	1	4.03	1	1	2	2	4	5	5	3	3	2	2	2	3	1	2
312	2.02103E+11	2	3.82	1	1	2	2	5	5	5	5	1	1	1	1	1	1	1
313	2.02103E+11	2	4.02	2	1	2	2	4	5	5	3	2	1	1.5	1	2.5	2.5	1
314	2.02103E+11	2	4.03	1	1	2	2	4	5	4	4	2	1	2	1.5	1.5	1	1.5
315	2.02103E+11	1	3.8	2	2	2	1	4	3	5	5	1	1	1	1.5	3	3	1
316	2.02103E+11	1	3.23	2	1	2	2	4	5	6	3	2.5	1.5	1.5	1	1	1	1.5
317	2.02103E+11	1	3.61	2	2	2	2	4	4	6	5	1.5	1	1	1	1	1	1.5
318	2.02103E+11	1	3.24	2	2	2	2	4	4	4	4	3	2.5	1	2	3	1	1
319	2.02103E+11	1	3.7	2	1	2	2	4	6	5	3	1	1	1	1	1	1	1.5
320	2.02103E+11	2	3.91	1	1	2	2	5	6	5	3	2	1	2	1.5	1	1	2.5
321	2.02103E+11	1	3.41	2	2	2	2	3	5	4	4	1	1	1.5	1	1	1	1
322	2.02103E+11	1	3.95	2	2	2	2	4	4	4	5	4	1	2	1.5	1	1	1.5
323	2.02103E+11	1	3.98	1	1	2	2	4	6	5	4	3	1	1	1	3	1	2.5
324	2.02103E+11	2	3.5	1	1	2	2	4	5	5	4	2	1	1	1	2	1	1
325	2.02103E+11	2	3.32	1	1	2	1	5	5	5	3	2.5	1	1	1.5	2.5	1	1
326	2.02103E+11	2	3.98	2	2	2	2	4	4	4	5	2.5	2	1.5	1.5	2	1	2.5
327	2.02103E+11	2	3.97	2	1	2	2	4	5	5	5	2	1	1.5	2	1	1.5	1.5
328	2.02103E+11	2	3.25	2	2	2	2	5	5	5	5	1	1	1	1	1	1	2
329	2.02103E+11	1	3.49	1	1	2	2	4	6	6	5	2	1	3.5	1.5	2	1	1.5
330	2.02103E+11	2	3.64	2	1	2	2	3	5	6	4	1.5	5.5	1.5	1	1	1	1
331	2.02103E+11	1	3.56	1	1	2	2	4	5	3	4	2	1	3	1.5	3	1.5	1
332	2.02103E+11	1	3.82	2	2	2	2	5	5	5	5	1.5	1	1	1	1.5	1	1.5
333	2.02103E+11	2	3.93	2	2	2	2	5	5	6	5	2	1	1.5	1.5	1	1	1.5
334	2.02103E+11	1	4.19	2	2	2	2	5	5	5	5	2	1	2	1.5	3	1	1.5
335	2.02103E+11	1	3.98	2	2	2	2	4	5	5	5	3.5	1	2.5	1.5	2.5	2.5	2.5
336	2.02103E+11	1	3.9	1	1	1	2	4	6	6	5	2	1	1.5	1	1	1	2
337	2.02103E+11	2	3.94	1	1	2	2	4	5	6	3	2	1	1	1	2	1	1
338	2.02103E+11	2	3.52	1	1	2	2	4	6	6	4	2	1	1	2.5	1	2	1
339	2.02103E+11	1	4.04	2	2	2	2	3	2	4	5	3	1	1	1	3	1	1.5
340	2.02103E+11	1	4.1	1	1	2	2	5	5	5	4	1.5	1	2	1.5	1	1	1
341	2.02103E+11	2	3.65	2	2	2	2	4	5	4	5	2.5	3.5	1.5	1	3	1	1
342	2.02103E+11	1	3.53	2	1	2	2	4	5	6	3	1.5	1	3	1	2	1	1
343	2.02103E+11	2	3.89	2	2	2	2	3	2	2	5	1	1	1	2	1	1	2
344	2.02103E+11	2	3.79	1	1	2	2	5	5	5	3	2	2.5	1	2	1.5	1	1.5
345	2.02103E+11	1	3.21	2	2	2	1	5	4	5	4	2	1.5	2	2	1.5	2.5	1.5
346	2.02103E+11	1	3.73	2	2	2	2	4	6	6	5	2	1	1.5	1.5	2	1	1
347	2.02103E+11	1	4.16	2	2	2	2	4	4	6	5	2.5	1	1.5	1	1	1	1
348	2.02103E+11	1	3.95	1	1	2	2	4	5	5	4	2	1	2	2	1	1.5	1.5
349	2.02103E+11	2	3.62	2	1	2	2	5	6	6	5	2.5	1	1	1.5	3	3	1.5
350	2.02103E+11	2	4.03	2	2	2	1	4	3	3	5	2.5	1	2	2	2.5	1.5	1
351	2.02103E+11	1	3.76	2	1	2	2	4	5	5	5	2	1	2	2	2	1	1.5
352	2.02103E+11	2	3.3	1	1	1	1	5	4	6	4	2.5	1.5	1	1	1	2	2
353	2.02103E+11	2	3.26	2	2	2	1	5	6	6	5	1.5	2	1.5	2	1	1	1
354	2.02103E+11	2	4.15	2	2	2	2	4	5	5	5	3	2	1.5	2.5	3	1	2
355	2.02103E+11	1	3.62	2	3	2	2	2	2	5	5	3	1	1	1	3	1	1
356	2.02103E+11	2	4.01	2	2	2	2	4	6	6	5	2	1	1.5	1	1.5	1.5	1.5
357	2.02103E+11	1	4.09	2	2	2	2	4	6	6	5	1.5	1	1.5	1	1	1	1
358	2.02103E+11	1	4.13	2	2	2	2	4	4	4	5	3	1	2	2	3	1.5	1.5
359	2.02103E+11	1	5.04	2	1	2	2	4	5	5	4	2	1.5	3	1	1.5	1	1
360	2.02103E+11	1	4.35	2	2	2	2	5	5	5	5	2	1	1	1	2	1	2
361	2.02103E+11	1	4.65	2	2	2	2	5	2	2	5	2	1	1	1	2	1	1
362	2.02103E+11	2	4.55	2	1	2	2	4	5	6	4	2	1	1	1	1	1	1.5
363	2.02103E+11	1	5.01	2	2	2	2	5	4	5	5	3	1	1	1	1	1	1.5
364	2.02103E+11	2	4.96	2	2	2	2	3	4	4	5	3	1	1.5	2.5	3	1	1
365	2.02103E+11	2	5.13	2	2	2	2	5	4	5	5	1	1	1	1	1	1.5	1.5
366	2.02103E+11	2	4.45	1	1	2	2	4	4	5	4	2.5	2.5	1	1	1	1	1
367	2.02103E+11	1	4.91	1	1	2	2	5	5	5	4	2	3	1.5	1	1.5	1	1.5
368	2.02103E+11	1	4.74	2	2	2	2	5	6	5	5	1	1	1	1	1	1.5	1.5
369	2.02103E+11	2	4.37	2	2	2	2	5	6	5	5	2	1	1.5	1	1.5	1	1
370	2.02103E+11	2	5	1	1	2	2	4	5	5	5	3	1	2	2	2	3	1
371	2.02103E+11	2	5.18	2	1	2	2	3	5	4	3	2	1	2	1	1	1	1.5
372	2.02103E+11	1	4.8	2	2	2	2	5	6	5	5	1.5	1	1.5	2	5	1.5	1
373	2.02103E+11	1	4.57	1	1	2	2	4	4	5	4	2	1	1.5	1	1.5	1	1.5
374	2.02103E+11	1	4.49	2	1	2	2	4	5	6	5	2.5	1	1.5	1	1	1	1
375	2.02103E+11	2	4.55	2	2	2	2	5	6	6	5	3	1	1	1	1.5	1	2
376	2.02103E+11	1	4.48	1	1	2	2	4	5	5	4	2.5	1	1.5	1	2	1	1.5
377	2.02103E+11	1	5.06	2	2	1	2	4	5	5	5	1.5	1	1	1	1	1	1
378	2.02103E+11	1	4.75	1	1	2	1	4	5	5	5	1.5	1	1	1.5	3	1	1
379	2.02103E+11	2	5.11	2	2	2	2	5	5	5	5	2	1	1	1	1	1	1
380	2.02103E+11	1	5.08	2	2	2	2	4	5	6	5	2	2	1	1	1.5	1	1
381	2.02103E+11	2	4.54	1	1	2	2	5	5	5	4	2.5	1	3	2.5	1	1	1.5
382	2.02103E+11	1	5.04	1	1	2	2	5	5	5	4	3	2.5	1	2	1.5	1	1.5
383	2.02103E+11	2	5.15	2	3	2	2	5	4	5	5	1	1	1	1	1	1	1.5
384	2.02103E+11	2	5	1	1	2	1	5	5	5	4	2	1	2	1.5	3	2	1.5
385	2.02103E+11	1	4.97	1	1	2	2	5	5	5	4	2	1	1	1	2.5	1	1.5
386	2.02103E+11	1	4.83	2	2	2	2	5	6	6	5	3	2.5	2	2	2.5	1.5	2
387	2.02103E+11	1	4.46	1	1	2	2	4	5	4	3	2	2	1.5	1	3	1	1.5
388	2.02103E+11	2	4.52	2	2	2	2	4	6	5	5	2	1	1	1	1	1	1
389	2.02103E+11	1	4.44	2	1	2	2	4	5	5	4	2	3.5	1	1	2	1	1.5
390	2.02103E+11	1	4.76	2	2	2	2	4	5	5	5	2.5	2	2	1	3	1	1.5
391	2.02103E+11	1	5.05	2	1	2	2	4	5	5	5	1	1	1	1.5	1	1	2.5
392	2.02103E+11	1	4.44	2	2	2	2	4	5	5	4	2	2	1	1	2.5	1	2
393	2.02103E+11	2	4.78	2	2	2	2	4	6	5	5	3	1	1	1	1.5	1.5	2.5
394	2.02103E+11	2	4.87	2	1	2	2	5	4	6	5	1.5	1	1	1	1	1	1
395	2.02103E+11	2	5.44	1	1	2	2	4	5	5	5	1.5	1	1	1	1.5	1	1
396	2.02103E+11	2	4.8	2	2	2	2	4	5	5	5	1.5	1	1	1	1.5	1	2
397	2.02103E+11	1	4.87	1	1	2	2	4	4	4	5	3	1	1.5	1	3	1	2
398	2.02103E+11	2	4.28	1	1	2	2	4	4	5	4	2	1	1	1.5	1	1.5	1.5
399	2.02103E+11	1	4.41	2	2	2	2	5	5	5	5	3	1	1	1.5	3	1	1
400	2.02103E+11	1	4.97	2	2	2	2	5	6	6	5	3	2.5	3	4	2.5	1	2
401	2.02103E+11	1	4.4	2	1	2	2	5	5	5	4	1	1	1	1	2	1	1.5
402	2.02103E+11	2	4.75	2	2	1	2	4	5	5	5	2	1	1	1	2	1	1.5
403	2.02103E+11	2	4.83	2	2	1	2	4	4	5	5	2.5	1	1.5	1	1	3	2
404	2.02103E+11	1	4.59	2	2	2	1	5	6	4	4	2.5	1	1	1	1	1	1
405	2.02103E+11	2	4.48	1	1	2	2	4	5	5	4	2.5	2	2	1	2	1	1
406	2.02103E+11	1	4.52	2	2	1	2	5	5	5	5	1.5	1	1.5	1	1.5	1	1
407	2.02103E+11	1	5.17	2	2	2	1	4	5	6	5	2.5	2.5	1	1	3	5	1.5
408	2.02103E+11	2	4.39	1	1	1	2	4	5	5	5	2	1	2	1.5	2.5	1	1.5
409	2.02103E+11	2	5.08	2	2	2	2	4	5	5	5	2.5	2	1.5	1.5	1	1	1
410	2.02103E+11	1	4.34	2	2	2	2	5	3	6	2	3	1	2	1	1	1	1
411	2.02103E+11	2	6.13	2	1	2	2	5	3	5	5	2	1	1	1	3	1	1
412	2.02103E+11	1	5.25	2	2	2	2	5	5	5	5	1.5	2.5	1.5	1	2	1	1
413	2.02103E+11	2	5.61	2	1	2	2	4	5	4	5	2.5	1	1.5	1	3.5	1.5	2.5
414	2.02103E+11	2	5.46	2	1	2	2	5	4	5	5	2	1	2	1	2	1	1
415	2.02103E+11	2	6.09	1	1	2	2	4	5	5	5	1.5	1	1.5	1	1.5	1	1
416	2.02103E+11	2	5.52	2	2	2	2	5	5	6	5	1	1	1	1	1.5	1	1.5
417	2.02103E+11	2	5.79	1	1	2	2	4	5	5	4	2.5	1	1.5	2.5	2.5	1	2
418	2.02103E+11	1	5.64	2	1	2	2	5	5	5	4	4	4	1.5	1.5	1	1	1
419	2.02103E+11	1	5.46	2	1	2	2	4	5	5	5	3.5	2	3	3	3	2.5	2
420	2.02103E+11	1	5.91	1	1	1	2	4	5	5	4	2	1	1	1	1	1	1
421	2.02103E+11	1	5.64	2	1	2	1	2	3	4	5	2.5	1	1.5	1	3	1	2
422	2.02103E+11	2	6.03	1	1	2	2	5	6	5	5	2.5	1	3	2	4	2	2
423	2.02103E+11	2	5.68	1	1	2	2	4	3	2	4	3	1	1	2	3	2	1
424	2.02103E+11	1	5.25	2	1	2	2	5	6	6	5	1	1	1	1	1	1	1
425	2.02103E+11	1	6.14	2	3	2	2	5	2	2	5	3	1	1.5	1	1.5	1	1
426	2.02103E+11	1	5.67	2	1	2	2	4	4	3	4	3.5	3.5	1.5	2.5	3	1	1.5
427	2.02103E+11	2	5.43	2	2	2	2	4	5	6	5	1.5	1	1.5	1.5	2	1	2
428	2.02103E+11	2	5.91	2	2	2	2	3	3	5	5	2.5	1	1.5	1	1	1	2.5
429	2.02103E+11	2	5.21	2	2	2	2	5	4	5	5	2	1	1	1.5	3	1	1.5
430	2.02103E+11	1	6.14	2	4	2	2	5	2	2	5	3	1	1.5	1	2	1	1
431	2.02103E+11	1	5.72	2	1	1	2	4	5	5	5	3.5	1	2	2.5	3	1	1.5
432	2.02103E+11	2	6.16	2	1	2	1	4	4	4	4	1.5	1	1	1	2.5	1	2
433	2.02103E+11	2	5.39	2	2	2	2	5	5	5	5	2.5	1	1.5	2.5	1.5	1	1.5
434	2.02103E+11	1	5.49	1	1	2	2	4	5	5	4	1.5	2	1.5	1	1	1.5	2
435	2.02103E+11	1	5.59	2	2	2	2	4	4	5	4	2	1	1.5	1	2	1	1.5
436	2.02103E+11	1	5.43	1	1	2	2	4	5	4	4	2.5	1	2	1	3.5	1	1
437	2.02103E+11	1	6.01	2	1	2	2	3	3	4	4	2	1	1.5	1.5	2.5	1	1
438	2.02103E+11	1	5.5	1	1	2	2	3	4	4	4	3	1	2	2.5	3	1	1
439	2.02103E+11	1	6.14	2	1	2	1	4	5	5	5	2	1	1	1	1	1	1.5
440	2.02103E+11	2	6.1	2	1	2	2	4	5	5	5	2	2.5	1.5	2	3.5	1	1.5
441	2.02103E+11	1	5.48	1	1	2	2	5	5	5	5	2	2	1.5	1.5	1.5	2	1.5
442	2.02103E+11	1	6	1	1	2	2	4	5	4	4	3	2	1.5	1.5	3	1	1
443	2.02103E+11	2	5.25	1	1	2	2	4	5	5	4	3	1	1.5	1.5	1	1	1
444	2.02103E+11	1	6.14	2	2	2	2	4	5	5	5	2.5	2	2	1	1	1	1.5
445	2.02103E+11	2	5.98	2	2	2	2	3	5	5	5	3	1	1	2.5	2.5	1	1
446	2.02103E+11	2	5.37	1	1	2	2	5	3	4	5	2.5	1	1	1	2	2	1
447	2.02103E+11	1	5.88	1	1	2	2	4	4	4	5	2	2	3	1.5	2	2	2.5
448	2.02103E+11	1	5.36	2	1	2	2	4	5	5	4	2	1	1.5	1	2	1.5	1
449	2.02103E+11	2	5.47	2	1	2	1	4	5	4	4	2	1	1.5	1	2	1	1
450	2.02103E+11	1	5.55	2	2	2	2	4	4	5	5	2	2.5	1.5	2	3	2	1.5
451	2.02103E+11	2	5.24	2	2	2	2	5	5	6	5	2.5	2	1.5	1.5	2.5	1	2
452	2.02103E+11	1	5.22	2	1	2	2	5	4	2	4	1.5	1	1	1	3	1	1
453	2.02103E+11	1	6.03	2	2	2	2	5	6	5	5	3	2	1	2	2	1	1.5
454	2.02103E+11	1	5.21	1	1	1	2	5	5	5	5	2.5	2	2	1.5	3	1	1.5
455	2.02103E+11	2	5.37	2	2	2	2	4	5	5	5	3	1	1	1	2	1	1
456	2.02103E+11	1	5.89	1	1	2	2	3	4	5	5	2	1	1.5	1	1	1	1
457	2.02103E+11	1	5.73	2	1	2	2	4	5	5	5	2.5	1	1	2	1.5	1	2
458	2.02103E+11	2	6.06	2	2	2	2	5	4	4	5	1	1	1	1	1	1	1
459	2.02103E+11	2	5.41	2	2	2	2	4	5	5	5	2	1	1	1.5	1	1	1
460	2.02103E+11	1	5.31	1	1	2	2	4	6	5	4	2	1	1.5	1	1	1	1.5
461	2.02103E+11	1	5.26	2	2	8	1	1	3	5	2	3	4.5	3	2.5	2.5	3	2
462	2.02103E+11	1	5.63	2	1	2	2	4	6	6	5	2	1	2	1.5	2.5	1	1
463	2.02103E+11	1	5.26	2	2	1	2	3	4	2	5	3	2.5	1.5	2	3	1.5	2
464	2.02103E+11	1	5.8	2	2	2	2	3	4	5	5	2.5	1.5	3	2	3.5	2.5	3
465	2.02103E+11	2	5.53	2	2	2	1	4	2	5	5	3.5	1	1.5	2.5	3	2	2
466	2.02103E+11	1	6.12	2	2	2	2	4	4	4	5	3	1	2.5	2.5	1.5	1	2
467	2.02103E+11	1	5.3	2	2	2	2	3	5	5	5	1.5	1	1	1	1	1	1.5
468	2.02103E+11	1	6.01	2	2	2	2	3	5	5	5	2	1	1.5	1	1	1	2.5
469	2.02103E+11	2	6.15	2	1	2	2	5	4	5	5	3	2	1.5	1.5	3	2	1.5
470	2.02103E+11	2	5.48	2	2	1	2	3	5	3	5	2	1	1.5	1	2	1.5	1.5
471	2.02103E+11	1	5.41	2	1	2	2	3	4	4	4	2.5	2	1.5	2	2.5	3	1.5
472	2.02103E+11	1	6.07	1	1	1	2	5	5	5	5	2	1	2	2	2	1	2
473	2.02103E+11	2	2.26	2	2	2	2	4	5	5	5	2.5	1	1	1.5	3.5	1	1.5
474	2.02103E+11	2	5.61	2	1	2	2	4	5	5	5	2	3	1	1.5	1	2	2
475	2.02103E+11	2	5.82	2	2	2	2	5	4	6	5	2	1	2	1.5	3	1.5	1
476	2.02103E+11	1	6.18	2	2	1	2	2	3	3	5	3.5	3.5	2	2	3.5	1.5	1
477	2.02103E+11	1	5.67	1	1	1	1	4	5	6	4	2	2	1	1	1	1	1
478	2.02103E+11	1	6.13	1	1	1	2	5	5	5	5	2.5	1	1	1	1	1	1
479	2.02103E+11	1	5.65	2	1	2	2	4	5	5	5	1.5	2	2	1.5	1	1	1.5
480	2.02103E+11	1	5.61	2	2	2	2	4	5	5	5	2	1	1	1.5	1.5	2	2
481	2.02103E+11	2	5.43	2	2	2	1	4	4	5	5	3	3	1.5	2	2	1	1
482	2.02103E+11	2	5.42	2	2	2	2	4	2	2	5	2.5	2	1	1.5	2	1.5	2
483	2.02103E+11	1	5.58	2	1	2	2	5	5	5	4	2.5	1	1.5	2	1	3	1.5
484	2.02103E+11	1	5.71	2	2	2	2	4	5	5	5	3	1	2	1	2	1	1
485	2.02103E+11	1	5.3	2	2	2	2	5	6	6	5	2	1	1.5	1	1	1	1
486	2.02103E+11	1	5.71	2	2	2	1	4	5	5	5	2	1	2	1	1.5	1	1
487	2.02103E+11	1	5.52	1	1	2	2	5	5	6	5	1	1	1	1	1	1	1
488	2.02103E+11	2	5.27	1	1	2	1	5	5	4	5	1	1	1.5	1	1	1	1.5
489	2.02103E+11	2	5.21	2	2	2	2	3	2	2	5	3	1	1	1	1	1	1.5
490	2.02103E+11	2	5.63	2	1	1	2	5	5	5	4	1.5	1	1	1	1	1	1.5
491	2.02103E+11	1	5.66	1	1	2	1	3	5	5	4	2.5	1	1.5	1.5	1	1	1.5
492	2.02103E+11	1	5.4	1	1	2	2	3	6	4	4	3	1	1.5	1.5	2.5	1	1.5
493	2.02103E+11	1	5.64	2	1	2	2	3	5	5	5	3.5	1	1.5	2	3	1.5	2
494	2.02103E+11	2	5.22	2	1	2	2	4	4	5	5	3	2.5	1.5	2	2.5	1	2
495	2.02104E+11	2	4.07	2	2	2	2	3	2	2	5	3.5	3	2	1.5	2	1.5	1
496	2.02104E+11	2	3.24	2	3	2	2	3	2	3	5	3.5	1	1.5	2	3	3	3
497	2.02104E+11	1	4.03	2	1	2	2	4	5	5	5	2.5	1	2	1	2	1	1
498	2.02104E+11	1	3.98	1	1	2	2	5	5	5	4	3	1	1	1	2.5	1	2
499	2.02104E+11	1	3.98	1	1	1	2	5	5	5	5	3.5	2	2.5	2.5	1	2	2
500	2.02104E+11	1	3.45	2	2	2	2	4	4	4	4	2	4.5	1.5	2	3	1	1.5
501	2.02104E+11	2	3.97	2	2	2	2	1	4	4	5	2.5	3.5	1	2	3	1	1.5
502	2.02104E+11	1	3.8	1	1	2	1	4	5	5	3	1	1	1	1.5	3	1.5	2
503	2.02104E+11	1	4.15	2	2	2	2	4	5	2	5	2	1.5	1	1	2	2	1.5
504	2.02104E+11	1	3.84	2	2	2	2	3	4	5	5	2.5	2	1.5	2	1	1	1.5
505	2.02104E+11	2	3.88	1	1	1	2	5	5	5	4	2.5	2	1.5	2	2.5	1	2
506	2.02104E+11	1	4.02	2	2	1	2	5	5	5	5	2.5	1	2.5	1.5	2.5	1	2.5
507	2.02104E+11	2	4.03	2	1	2	2	4	5	6	4	2	1	1.5	1	1	1	1
508	2.02104E+11	2	4.13	2	1	2	2	5	5	5	3	2.5	1	1.5	1.5	2	1	2
509	2.02104E+11	2	3.96	2	1	1	2	5	6	5	4	2.5	1	1.5	1.5	1.5	1	1.5
510	2.02104E+11	2	3.78	2	1	2	2	4	3	4	4	2	1	1.5	2	2	1	1.5
511	2.02104E+11	1	4.12	1	1	1	2	5	5	5	3	1	7	1	1	3	1	1
512	2.02104E+11	2	4.13	2	2	2	2	4	5	5	5	2	1	1	2.5	1	2.5	2
513	2.02104E+11	1	3.95	1	1	2	1	4	4	5	5	3.5	3	1.5	1.5	2	1.5	2
514	2.02104E+11	1	4.14	2	2	1	2	4	4	3	5	1	1.5	2.5	1	1	1	2
515	2.02104E+11	1	3.85	2	1	2	1	5	5	5	5	2	1	1	1	2.5	2	2.5
516	2.02104E+11	1	3.39	2	2	1	2	4	5	5	5	2	1.5	1.5	1	1.5	1	1.5
517	2.02104E+11	2	3.85	1	1	2	1	5	5	5	3	2	2	1.5	1	1	1	1.5
518	2.02104E+11	1	3.57	1	1	2	2	5	5	5	3	2	1	1	1	1	2	2
519	2.02104E+11	1	3.72	2	2	2	1	4	4	5	5	3.5	1	2	2.5	1.5	1	1
520	2.02104E+11	1	3.73	1	1	1	2	1	3	5	3	2.5	1	1.5	1	2.5	1.5	1.5
521	2.02104E+11	2	3.63	2	2	2	2	4	5	5	5	1	1	1	1.5	1	1	1
522	2.02104E+11	2	3.66	2	2	2	2	4	4	5	4	3	3.5	1.5	1	1	3	2
523	2.02104E+11	2	3.42	1	1	2	2	5	5	5	4	1.5	1	1	1	1	1	2
524	2.02104E+11	2	4.12	2	2	2	2	5	4	6	5	1.5	1	1	1.5	1	1	2
525	2.02104E+11	2	3.59	1	1	2	2	5	5	5	5	2	1	1	1	1	1	1
526	2.02104E+11	2	3.63	2	2	2	1	4	5	5	5	2	1	1.5	1	2	1.5	1.5
527	2.02104E+11	1	4.07	2	2	2	2	4	4	5	5	3	1.5	1	2	1.5	1.5	2
528	2.02104E+11	2	3.81	2	2	2	2	4	5	6	5	1	1	1	1	1	1	1.5
529	2.02104E+11	2	3.26	1	1	2	2	4	6	5	3	2	1	1	1	2	1	1
530	2.02104E+11	1	3.86	1	1	2	2	4	5	5	3	2	2	1.5	2	2.5	1	1
531	2.02104E+11	2	3.38	2	2	2	2	4	2	3	4	2	2	1.5	1.5	1	1	2
532	2.02104E+11	1	3.21	1	1	2	2	4	5	5	5	1	1	1	1	2.5	1	2
533	2.02104E+11	1	3.53	1	1	1	2	4	6	5	5	2.5	1	1	1.5	1.5	1	1
534	2.02104E+11	1	3.89	2	2	1	2	4	5	3	4	2	1	1	1	2	1	1
535	2.02104E+11	2	3.33	1	1	1	2	5	6	5	3	1.5	1	1.5	1	1	1	2.5
536	2.02104E+11	1	3.42	1	1	2	2	4	4	4	3	4	4	2	1.5	3	1	1
537	2.02104E+11	2	3.87	1	1	2	2	1	4	5	3	2.5	1	2	1.5	3	1	1.5
538	2.02104E+11	2	3.2	2	2	2	2	4	5	6	5	3	1	1	1	1	1	2
539	2.02104E+11	1	3.57	2	1	2	2	3	4	5	3	2	1	2.5	1	2	1	1.5
540	2.02104E+11	2	3.43	1	1	2	2	4	6	6	3	2	1	1.5	1	2.5	1	1
541	2.02104E+11	2	3.49	1	1	2	2	4	4	4	3	2	2	1	1.5	1.5	1	2
542	2.02104E+11	1	3.94	2	2	2	2	4	5	5	5	2	1	1.5	1.5	2	1	1.5
543	2.02104E+11	1	4.08	2	2	1	1	4	5	4	5	2.5	2.5	2	2.5	1.5	1.5	1.5
544	2.02104E+11	1	4.19	2	1	2	2	3	3	3	4	2.5	1	2	2	3	1.5	1.5
545	2.02104E+11	2	3.85	1	1	2	2	4	6	6	4	1.5	1	1	1.5	1.5	1	1
546	2.02104E+11	2	3.25	1	1	2	2	4	6	5	4	2.5	1	1.5	1.5	2	1	1.5
547	2.02104E+11	1	3.5	2	1	2	1	4	5	6	4	3	1	2	2	2	2.5	1.5
548	2.02104E+11	1	3.36	2	1	2	2	4	5	5	3	2	1	1	1	2	2	1
549	2.02104E+11	1	3.48	1	1	1	2	5	5	5	4	2	1	1	1	1	1	1
550	2.02104E+11	2	3.99	2	2	2	2	3	5	5	5	2	1	1.5	2	2.5	1.5	1.5
551	2.02104E+11	1	3.55	2	2	2	2	4	5	5	4	3	1	1.5	1.5	2.5	2	1.5
552	2.02104E+11	2	3.25	1	1	2	2	5	5	5	3	2.5	1	1.5	1	2	1	1.5
553	2.02104E+11	2	3.3	1	1	2	2	4	5	6	3	1.5	1	1	2.5	2.5	1	1.5
554	2.02104E+11	1	3.63	2	1	2	2	5	5	5	4	1.5	1.5	1.5	2	2	1	1
555	2.02104E+11	1	3.77	1	1	2	2	4	6	6	5	2.5	1	1.5	2.5	3	1	1
556	2.02104E+11	1	4.09	2	2	1	2	4	5	5	5	2	1	1.5	1	2.5	1	1.5
557	2.02104E+11	1	3.33	1	1	2	1	5	5	6	3	2.5	1	1.5	1.5	3.5	1	2
558	2.02104E+11	2	3.57	2	2	2	1	5	5	5	4	2	3	1	1	1.5	3	1.5
559	2.02104E+11	2	3.96	2	2	2	2	3	3	4	5	1.5	2.5	1	1.5	1	1.5	1
560	2.02104E+11	1	3.47	1	1	2	2	4	5	6	5	1.5	2	1.5	1	1	1	2
561	2.02104E+11	1	3.9	2	2	1	2	4	5	4	5	1.5	1	1	1	1	1	2
562	2.02104E+11	1	3.27	1	1	2	2	4	5	5	4	2.5	1	1.5	1	2	1	1
563	2.02104E+11	2	4.34	1	1	2	1	4	5	6	4	1.5	2.5	1	1.5	4.5	1.5	1
564	2.02104E+11	2	4.49	2	2	2	2	4	3	5	5	2	1	1	1	1	1	2
565	2.02104E+11	1	5.08	1	1	2	2	5	6	5	5	1.5	1	1	1	2	1	1
566	2.02104E+11	2	4.33	2	2	2	2	5	4	4	5	1	1	1	1	1	1	1
567	2.02104E+11	1	4.94	2	2	2	2	5	3	4	5	1.5	1	1.5	2	1	1	1
568	2.02104E+11	1	4.76	1	1	2	2	5	5	5	5	1.5	1	1	1	2	1	1.5
569	2.02104E+11	2	4.77	1	1	2	2	5	6	6	4	2	1	1	1	2.5	1	1
570	2.02104E+11	1	4.04	1	1	2	2	4	5	5	5	2	2.5	1.5	1	1	1	2
571	2.02104E+11	2	4.51	1	1	2	1	5	5	6	5	1	1	1	1	3	1	2
572	2.02104E+11	2	5.07	2	1	2	2	5	5	5	5	2	1	1	1	1	1	2
573	2.02104E+11	2	5.06	1	1	2	2	4	5	4	4	2	1	1	1	1	1	1
574	2.02104E+11	1	4.26	1	1	2	1	4	4	6	4	3	1	1.5	1.5	2	1.5	2
575	2.02104E+11	1	4.42	1	1	2	1	5	6	6	4	1.5	1	1	1	3.5	1	1
576	2.02104E+11	2	4.2	1	1	1	2	4	6	6	3	2.5	1	1	1	1	1	1
577	2.02104E+11	1	4.58	2	2	2	2	5	5	5	5	3	2	1.5	1	2	2.5	2
578	2.02104E+11	2	4.24	2	2	2	2	3	6	5	5	2.5	1	1	1	1	1	1
579	2.02104E+11	1	4.76	1	1	2	2	4	3	5	4	3	1	1	1	2	1	1
580	2.02104E+11	1	4.7	1	1	2	2	4	6	3	4	2	1.5	1	1	3	1	2
581	2.02104E+11	2	4.86	2	2	2	2	4	5	6	5	3	4	1	1	3	1	2
582	2.02104E+11	2	4.85	2	2	2	2	4	4	5	5	3.5	3	1	1.5	3	1	2
583	2.02104E+11	2	4.83	2	2	1	2	3	5	4	5	3	2	1.5	1.5	1	1	2
584	2.02104E+11	2	4.44	2	1	2	2	5	5	6	4	1	1	1	1	1	1	1
585	2.02104E+11	1	4.45	1	1	1	2	5	5	5	3	1.5	1	1.5	1	2	1	1
586	2.02104E+11	1	4.21	2	2	2	2	5	5	5	5	3	1	1.5	1.5	2	1	1
587	2.02104E+11	1	4.83	2	2	2	2	5	6	6	5	2	1.5	1	1	3	1	1
588	2.02104E+11	1	4.87	2	2	2	2	4	5	5	5	2	1	2	2	3.5	1	1
589	2.02104E+11	1	4.67	2	1	2	2	3	2	3	4	2	1.5	1	1	1	1	2
590	2.02104E+11	1	5.07	2	2	2	2	4	5	6	5	3	1	1.5	2	2	1	1.5
591	2.02104E+11	2	4.71	1	1	2	2	5	5	6	5	3	2	2	1	1	1	1.5
592	2.02104E+11	1	4.27	1	1	2	2	4	5	5	4	3	1	2	1.5	3.5	1.5	1.5
593	2.02104E+11	1	4.95	1	1	2	2	4	5	5	4	2.5	1	2	2	3	1	2
594	2.02104E+11	1	5.06	1	1	2	2	4	5	6	4	2	1	1	1.5	2	1	1
595	2.02104E+11	2	4.93	2	1	2	2	4	6	6	4	2.5	1	2.5	2.5	2	3	1.5
596	2.02104E+11	2	4.39	2	2	1	2	4	6	5	5	2	1	1.5	1	1	1	1.5
597	2.02104E+11	1	5.02	2	2	2	2	4	5	5	5	3.5	3	3	1.5	5	1	1.5
598	2.02104E+11	1	4.51	2	1	2	2	5	5	5	3	2	1	1	1	1	1	2
599	2.02104E+11	1	4.68	2	2	1	2	4	6	6	5	3	1	2	2	2	1	2.5
600	2.02104E+11	2	4.86	2	2	2	1	4	5	5	5	2	1	1	1	2.5	1	1.5
601	2.02104E+11	2	4.85	2	1	1	2	5	6	5	4	2	1	1.5	1.5	1	2	1.5
602	2.02104E+11	2	4.97	1	1	2	1	4	6	6	5	2.5	1	1.5	1.5	1	1	2.5
603	2.02104E+11	2	4.24	2	1	2	2	5	5	5	3	3	1	2	1.5	1	1	2
604	2.02104E+11	2	5.02	2	1	1	2	3	4	4	5	2	1	1.5	1	2.5	1	2
605	2.02104E+11	2	5.14	2	1	2	2	5	5	5	5	2	1	2	2	2	1	1.5
606	2.02104E+11	1	5.07	2	1	2	2	4	5	5	4	3.5	4	1.5	1	2.5	1	2
607	2.02104E+11	1	5.1	2	1	1	2	5	5	5	4	2	3	1	1.5	2	1	1
608	2.02104E+11	1	4.6	1	1	2	1	4	5	5	4	3	4.5	1.5	2	1.5	1	1.5
609	2.02104E+11	2	4.83	2	1	2	2	4	4	4	4	1.5	3.5	2	1.5	2.5	1	1
610	2.02104E+11	2	5.02	2	1	2	2	5	5	5	4	3.5	4	2	2	2	3	1
611	2.02104E+11	2	4.23	1	1	2	2	4	5	5	5	2.5	4	1.5	2	1	1	1.5
612	2.02104E+11	2	4.59	2	2	2	2	5	5	5	5	3.5	1	3	2	2.5	2.5	1.5
613	2.02104E+11	2	4.72	1	1	1	2	4	5	6	5	2.5	1	1	1.5	1	1.5	1
614	2.02104E+11	2	4.82	1	1	2	2	3	5	4	3	2	1	1	1.5	1	1	1
615	2.02104E+11	1	4.35	2	2	2	2	3	4	5	5	2.5	3	3	3	3	2.5	1.5
616	2.02104E+11	1	4.58	1	1	2	2	4	6	6	4	1.5	1	1	1	1	1	2
617	2.02104E+11	2	4.65	2	1	2	2	4	5	5	4	2.5	3	2	1.5	2.5	1	2.5
618	2.02104E+11	1	4.65	1	1	2	2	4	6	5	3	3	1	1	1.5	2.5	1.5	1.5
619	2.02104E+11	1	4.45	2	2	2	2	3	5	4	5	3	1	1.5	1.5	1	1	3
620	2.02104E+11	1	5	2	2	2	2	4	5	5	5	2.5	1	1.5	1.5	2	1	1.5
621	2.02104E+11	1	4.81	1	1	2	2	4	6	5	4	2	2.5	1	1	1.5	1	1.5
622	2.02104E+11	1	4.22	2	2	2	2	4	5	4	5	3.5	3	2	1	2	1	2
623	2.02104E+11	1	4.92	2	2	2	1	5	4	5	5	2	2	1	1	1	1.5	2
624	2.02104E+11	1	4.52	2	2	2	2	5	3	5	4	2	7	1	2	1	1	1
625	2.02104E+11	1	4.43	2	2	2	2	3	3	5	5	4.5	1	1.5	1.5	1.5	1	1
626	2.02104E+11	2	4.37	2	2	2	2	4	5	5	5	2	2	1	1	1	1	1.5
627	2.02104E+11	2	4.37	2	1	2	1	4	5	5	4	2.5	1	1.5	2	1	1	2
628	2.02104E+11	2	4.74	1	1	2	2	5	5	5	4	3	2	1.5	1	2.5	1	1
629	2.02104E+11	2	4.84	2	3	2	2	4	2	2	5	3	1	2	2	3	2	2
630	2.02104E+11	1	5.12	2	1	2	2	5	6	5	4	3	1.5	1	1.5	2	1	1.5
631	2.02104E+11	1	4.81	1	1	2	2	5	5	5	5	1.5	1	1.5	1.5	2	1	2
632	2.02104E+11	2	4.93	1	1	2	2	5	5	6	4	2	1	2	1.5	2	1.5	1
633	2.02104E+11	1	6.18	1	1	2	2	4	5	6	5	2.5	3	1.5	1.5	2.5	1	1.5
634	2.02104E+11	1	5.2	1	1	2	2	5	5	5	5	1.5	1	1.5	1	1	1	1
635	2.02104E+11	2	5.38	1	1	2	2	2	5	5	4	2	1	1	1	1	1	2.5
636	2.02104E+11	1	5.53	2	2	1	2	5	4	4	5	2.5	1.5	2	1	3	1	1.5
637	2.02104E+11	2	5.76	1	1	2	1	5	5	5	5	2	1	1	1	4	2.5	1.5
638	2.02104E+11	2	5.23	2	1	1	2	4	5	5	4	1.5	1	1	1.5	1	1	2
639	2.02104E+11	2	5.36	2	2	2	2	5	6	6	5	1	1	1	1	1.5	1	1.5
640	2.02104E+11	1	5.79	1	1	2	1	3	5	5	4	4	2	2	2	2	1	2
641	2.02104E+11	1	5.24	1	1	2	2	5	5	5	4	2	1	1	1	1	1	2
642	2.02104E+11	2	5.79	2	1	1	2	4	5	5	5	2	1	1	1	1.5	1	1
643	2.02104E+11	1	5.67	1	1	2	2	5	5	5	4	2	1	1	1	1	1	1
644	2.02104E+11	1	5.74	1	1	2	2	4	5	5	4	2.5	1	1.5	1	3	1	2
645	2.02104E+11	2	5.36	1	1	2	2	4	4	4	5	2	1	1.5	1.5	2	1	1.5
646	2.02104E+11	1	5.46	1	1	2	2	5	5	5	4	2.5	1	1	1	1	1	1
647	2.02104E+11	1	5.32	2	2	2	2	5	4	3	5	1.5	1	1	1	1	1	2
648	2.02104E+11	2	5.5	2	1	1	2	4	5	3	4	1.5	1	1	1	2	1	1
649	2.02104E+11	2	5.75	2	1	2	2	4	4	5	4	2	1	1	1	1	1	1.5
650	2.02104E+11	1	4.26	2	2	1	2	1	4	1	5	3	2.5	3	3	3	3	2.5
651	2.02104E+11	1	5.92	2	2	1	2	4	4	2	5	2.5	1	1.5	2	2.5	1.5	1
652	2.02104E+11	1	5.6	2	1	2	2	5	5	6	4	2	1	1.5	1.5	2	1	1
653	2.02104E+11	2	5.44	1	1	2	2	5	4	5	5	2.5	1	1	1	1.5	1	2
654	2.02104E+11	2	5.95	2	1	2	2	4	5	5	4	2.5	1	1.5	1	3	1	2
655	2.02104E+11	1	6.1	2	1	2	2	2	2	2	5	3.5	1	1.5	1.5	2	1	2
656	2.02104E+11	2	5.39	2	2	2	1	5	4	5	5	2	1.5	2.5	1.5	3	1.5	2
657	2.02104E+11	1	5.82	2	1	1	2	3	5	5	5	3.5	1	1	1	1.5	1	1
658	2.02104E+11	1	5.82	2	2	1	2	3	5	5	5	2.5	1	1	1	2	1	1
659	2.02104E+11	1	5.49	2	2	2	2	5	5	5	5	2.5	4	2	2	3	1	2
660	2.02104E+11	1	5.56	2	2	2	2	4	4	4	5	2.5	1	1.5	1.5	2	1	1
661	2.02104E+11	1	5.21	2	1	2	2	4	5	5	5	1	1	1	1.5	1	1	1
662	2.02104E+11	1	5.66	2	2	1	2	3	4	3	5	1.5	1	1.5	1	1.5	1	1
663	2.02104E+11	1	5.57	2	2	2	2	4	5	5	4	4.5	2	1.5	1	3	1	1.5
664	2.02104E+11	2	5.47	1	1	2	1	5	5	5	5	2.5	2	1	1.5	2	2	2
665	2.02104E+11	1	5.69	1	1	2	1	5	5	5	5	2	2	2	1	3	1.5	1.5
666	2.02104E+11	2	5.96	1	1	2	2	3	4	2	5	3.5	1	1.5	1.5	2	1	1.5
667	2.02104E+11	1	5.57	2	2	2	2	5	4	5	5	1	1	1	1	2	1	1
668	2.02104E+11	1	5.24	2	1	2	2	4	4	4	4	2	1	2	1	1	1.5	1.5
669	2.02104E+11	2	5.21	1	1	2	1	4	5	4	4	2	1	1.5	1.5	1	1	1
670	2.02104E+11	2	5.46	1	1	2	1	4	4	4	5	2	1	1	1	3	1	2
671	2.02104E+11	1	5.27	2	2	1	2	5	5	3	5	3	1	1.5	1.5	3	3	1.5
672	2.02104E+11	1	5.48	1	1	2	2	4	4	5	4	1	1.5	2	2	2	2	2
673	2.02104E+11	2	5.36	1	1	2	2	4	4	4	5	3.5	2	2	1.5	5	1	2.5
674	2.02104E+11	1	5.36	2	2	2	1	3	4	5	5	2.5	3	1	1	1	1	1
675	2.02104E+11	2	6.18	1	1	2	2	5	5	5	4	2.5	1	2.5	2	2	1.5	1
676	2.02104E+11	2	5.38	1	1	2	1	4	4	5	5	2.5	2.5	1	1	1	1.5	1
677	2.02104E+11	2	6.1	1	1	2	2	4	4	5	5	3	3	1.5	2	4	1	1.5
678	2.02104E+11	2	6.11	2	1	2	2	4	4	5	4	2	1	1.5	1	1.5	1.5	1.5
679	2.02104E+11	2	5.34	2	2	2	2	4	5	5	5	2	1	1	1	1	1	1
680	2.02105E+11	2	3.87	1	1	2	2	4	5	6	4	3.5	1	1.5	1.5	2	2	1
681	2.02105E+11	1	3.79	1	1	2	2	4	4	4	3	2.5	1	1.5	2	1	1	2.5
682	2.02105E+11	1	3.2	1	1	2	2	5	5	5	4	1.5	1	1	1	1	1	1
683	2.02105E+11	2	4.13	2	2	2	2	4	5	3	5	3	1	2	1.5	3	1	1
684	2.02105E+11	1	3.96	2	2	2	2	4	5	5	5	2.5	2.5	2	1.5	3	1	2
685	2.02105E+11	1	3.28	2	3	2	2	2	2	2	5	2.5	2.5	2	1.5	3	1	2
686	2.02105E+11	2	4.17	1	1	2	2	4	4	5	4	2.5	1	1	1	2	1	2
687	2.02105E+11	1	3.84	2	1	2	2	5	3	3	5	2	4	3.5	1.5	3	1	1.5
688	2.02105E+11	2	3.89	1	1	2	2	4	4	2	4	1	1	1	1	1	1	1
689	2.02105E+11	2	3.36	1	1	2	2	5	6	6	3	2	1	1	1	1	1	1.5
690	2.02105E+11	2	3.83	2	1	2	2	4	5	5	4	3	1	2	1.5	2.5	1	2.5
691	2.02105E+11	1	3.68	2	1	2	2	4	2	2	5	3	2	1.5	1.5	2	2	2
692	2.02105E+11	2	3.24	1	1	2	2	5	5	6	5	3	1	2.5	1	4.5	1	1
693	2.02105E+11	2	4.17	1	1	1	2	4	5	3	3	2	2.5	1	1	1	1	1.5
694	2.02105E+11	1	3.35	1	1	2	2	4	4	5	3	4	2	1.5	2	2.5	1	1.5
695	2.02105E+11	1	3.21	1	1	2	2	4	5	5	4	1	1	1	1	1	1	1
696	2.02105E+11	2	3.42	1	1	2	2	4	6	6	3	3.5	1	2	2	2.5	1	1.5
697	2.02105E+11	2	3.6	1	1	2	2	4	4	4	4	1.5	1	1	1.5	1	1	1.5
698	2.02105E+11	2	4.1	1	1	2	2	4	4	3	5	2	1	1.5	1.5	2.5	2	1
699	2.02105E+11	1	3.68	1	1	2	2	5	5	5	4	2	1	1.5	1.5	2.5	1	1
700	2.02105E+11	1	4.01	2	2	2	2	5	6	5	5	1.5	1	1	1	2	1	1
701	2.02105E+11	1	3.37	2	2	2	2	3	2	5	5	2.5	1	1.5	1	1	2	1
702	2.02105E+11	1	3.39	2	2	2	2	4	5	5	5	1.5	2	1.5	1	2	1	1.5
703	2.02105E+11	2	3.24	2	2	1	2	4	4	4	5	3	2.5	3	3	4	4	1.5
704	2.02105E+11	1	3.96	2	2	2	2	4	5	5	5	1	1	1	1	1.5	1	1
705	2.02105E+11	2	3.39	1	1	2	2	4	3	5	3	2	1	1	1	1	1	1.5
706	2.02105E+11	2	3.65	2	1	2	1	4	4	4	3	3	1	1.5	1.5	1	1	1.5
707	2.02105E+11	2	3.79	2	2	2	2	4	3	4	5	4	1.5	2	2	1	1.5	1.5
708	2.02105E+11	2	3.64	2	2	2	1	4	5	5	4	2	1	1	1	1	1.5	1
709	2.02105E+11	2	3.74	1	1	2	2	5	5	6	5	2.5	3.5	1.5	2	2	1	1
710	2.02105E+11	2	3.52	2	2	2	2	4	5	5	5	2	2	1	1	3	1	1.5
711	2.02105E+11	2	3.88	2	2	2	2	4	4	3	5	4	3.5	1.5	1.5	2.5	1	1.5
712	2.02105E+11	2	4.05	2	1	2	2	4	3	4	4	2	1	1.5	1.5	1	1	2
713	2.02105E+11	1	3.66	1	1	1	1	4	5	5	4	1.5	1	1	1	1.5	1	1
714	2.02105E+11	1	3.57	1	1	1	2	4	5	5	5	2	1	1	1	2	1	2
715	2.02105E+11	1	3.47	2	1	2	2	4	4	4	3	2.5	2.5	1.5	2	3	1.5	1.5
716	2.02105E+11	1	4.07	2	2	2	2	4	2	2	5	3.5	6.5	2	2	3	2	1.5
717	2.02105E+11	2	3.82	2	1	2	1	5	5	5	4	2	1	1	1	2	1.5	1
718	2.02105E+11	1	3.65	2	1	2	2	5	5	6	4	2	1	1.5	1	1	1	1.5
719	2.02105E+11	1	3.85	2	1	1	1	3	3	2	3	2	1	1	1	3	1	2
720	2.02105E+11	2	3.21	2	2	2	1	3	2	2	5	3	1	1.5	3	2.5	2	1.5
721	2.02105E+11	1	4.19	1	1	2	2	4	4	5	5	3	1	2	1	1.5	1	2.5
722	2.02105E+11	1	3.85	2	2	2	2	4	4	5	5	2.5	1.5	2	2	2	1.5	2
723	2.02105E+11	2	3.94	2	2	2	2	4	2	2	5	2	1	1	1	4	1	1
724	2.02105E+11	2	3.43	1	1	2	1	4	5	4	5	1.5	1	1	1.5	2	1.5	1
725	2.02105E+11	1	4.16	1	1	2	2	4	4	5	5	2	4	1.5	1	2	1	1.5
726	2.02105E+11	2	3.39	2	2	2	2	5	4	5	5	2	1	2	1	1	1.5	2
727	2.02105E+11	1	3.93	2	2	2	2	4	5	5	5	2	1	1.5	1.5	1	1	1.5
728	2.02105E+11	1	3.29	1	1	2	2	5	5	5	4	2.5	1	1	2	3	1	3
729	2.02105E+11	1	3.97	2	2	2	2	4	3	3	5	3	1	1.5	1.5	2	1	1
730	2.02105E+11	1	3.76	2	2	2	2	3	3	4	5	1.5	3	1	1	2	1	1.5
731	2.02105E+11	1	3.47	2	2	2	2	4	2	5	4	2	3.5	2	1.5	1	1.5	1.5
732	2.02105E+11	2	3.27	1	1	2	2	3	4	3	3	2	1	1	1	3	1.5	1.5
733	2.02105E+11	2	3.55	1	1	2	2	4	4	5	3	2	1	1.5	1	1	1	1
734	2.02105E+11	2	4.13	2	2	2	2	3	3	3	5	2	1	1.5	1	1	2	1.5
735	2.02105E+11	2	3.27	1	1	2	2	4	4	3	3	2	1	1.5	1	2.5	1	1.5
736	2.02105E+11	1	4.09	1	1	2	2	5	3	4	3	1	1	1	1.5	1.5	1.5	2.5
737	2.02105E+11	1	3.23	1	1	2	2	5	5	5	3	1.5	1	1.5	1	1	1	1
738	2.02105E+11	1	4.03	1	1	2	1	4	6	6	4	2	1	1.5	1.5	1.5	1	1
739	2.02105E+11	2	3.31	1	1	2	2	4	4	4	4	2	1	1	1	1	1	2
740	2.02105E+11	2	3.76	1	1	2	1	3	5	5	4	1.5	1.5	1	1.5	4	3	1
741	2.02105E+11	1	4.01	1	1	2	2	4	4	4	3	2.5	1	2	1.5	2	1	1.5
742	2.02105E+11	2	3.68	2	1	2	2	3	4	3	4	2	1	1	1.5	2	1	1.5
743	2.02105E+11	1	3.63	1	1	2	2	4	5	5	3	1.5	1.5	1.5	1	1.5	1	2
744	2.02105E+11	1	4.12	2	2	2	2	4	5	5	5	2.5	1	1.5	1	1	1	1
745	2.02105E+11	1	3.45	1	1	2	2	4	5	5	3	2.5	1	1.5	1.5	4	1	1
746	2.02105E+11	2	3.99	2	2	2	2	3	4	2	3	2.5	1	1.5	1.5	3	1	1
747	2.02105E+11	1	3.73	2	1	2	2	4	5	5	3	1.5	1.5	1.5	1	1	1	1.5
748	2.02105E+11	2	3.92	2	2	2	2	4	5	5	5	2	1	1	1.5	1	1	1
749	2.02105E+11	2	4.15	2	2	2	2	4	5	5	5	3.5	1	1	1.5	1	1	1.5
750	2.02105E+11	1	3.77	2	2	2	2	3	3	4	5	3	1	1.5	1	2	1	1.5
751	2.02105E+11	1	3.28	2	1	1	2	4	5	6	4	2	1	2	1.5	3.5	1	1
752	2.02105E+11	1	3.93	2	2	2	2	5	6	6	5	2.5	1	1	1.5	1	1	1.5
753	2.02105E+11	2	4.06	2	1	2	2	4	5	5	4	3	1	1	1	3	1	3
754	2.02105E+11	1	3.31	2	1	1	2	2	4	5	5	2	1	1.5	1.5	2	2	1.5
755	2.02105E+11	1	3.28	2	1	1	2	4	5	6	4	2.5	3	1	1	3	1	1
756	2.02105E+11	2	4.05	2	2	2	2	4	6	6	5	2	2	1	1	2	1.5	1
757	2.02105E+11	1	4.09	2	1	2	2	4	4	5	4	3	1.5	1.5	1	1	1	1
758	2.02105E+11	1	3.31	2	1	2	2	3	5	5	4	1.5	1	1	1	3	1	1.5
759	2.02105E+11	1	4.75	2	2	2	2	4	4	4	5	1	1	1	1	1	1	1
760	2.02105E+11	2	4.99	1	1	2	2	3	5	5	4	2	1	2	1.5	2	1	2
761	2.02105E+11	2	4.26	1	1	2	2	4	6	5	4	2	1	3	1	3	1	1.5
762	2.02105E+11	1	4.95	2	2	2	2	4	5	5	5	2	1	1.5	2	2	1	2
763	2.02105E+11	2	5.06	2	1	2	2	5	5	4	4	3	3.5	2	2	2	2	2
764	2.02105E+11	2	4.98	2	2	2	1	4	4	3	5	3	1	1.5	1	2.5	1	1
765	2.02105E+11	1	4.72	1	1	2	2	5	5	5	5	1	1	1	1.5	2.5	1	1
766	2.02105E+11	2	5	2	2	2	2	3	4	4	5	2	1	1	1	2	1	1.5
767	2.02105E+11	1	5.19	2	2	2	2	5	5	5	5	2	1	1	1	2.5	1	1.5
768	2.02105E+11	1	4.46	2	2	2	2	4	3	5	5	2.5	1	1.5	2	1	2	1.5
769	2.02105E+11	2	4.52	1	1	2	2	3	5	4	4	2.5	1	1	1	1.5	1	2
770	2.02105E+11	2	4.78	2	1	2	2	4	4	4	5	3	1	1.5	2.5	1	1	2.5
771	2.02105E+11	1	5.05	1	1	2	2	3	4	4	4	2.5	1	2	1.5	1	1	2
772	2.02105E+11	2	4.23	2	2	2	2	4	3	4	5	1.5	3.5	1.5	1	2	2	2
773	2.02105E+11	2	4.77	2	1	2	2	4	4	5	4	1.5	1	1	1	1	1	2
774	2.02105E+11	1	4.47	1	1	2	2	4	5	5	4	2	1	1.5	1	2	1	1
775	2.02105E+11	1	4.41	2	2	2	1	4	4	4	5	2	1	1.5	1.5	3	1	1
776	2.02105E+11	2	4.95	2	2	1	2	4	5	4	5	1	1	1	1	1	1	1
777	2.02105E+11	2	4.46	1	1	1	2	4	3	3	4	2	1	2	1.5	2.5	1	2
778	2.02105E+11	1	4.66	2	2	2	2	4	5	4	5	2	1	1	1	1	1	1.5
779	2.02105E+11	1	5.14	1	1	2	2	4	5	5	4	2	1	1.5	1.5	3.5	1	1.5
780	2.02105E+11	1	4.47	2	2	2	2	4	5	4	5	2	1	1.5	1	1	3	1
781	2.02105E+11	2	5.14	2	1	2	2	4	4	4	4	1.5	2.5	1	1	1	1	1
782	2.02105E+11	1	4.53	2	2	2	2	4	3	4	5	2.5	1	1.5	1.5	2.5	1	1
783	2.02105E+11	1	4.25	2	2	2	1	3	5	2	4	2	1	1	1	1	1	1
784	2.02105E+11	1	4.32	1	1	2	2	3	3	4	2	2	1	1.5	1	3.5	1	2
785	2.02105E+11	2	5.02	2	2	2	2	4	4	4	5	2.5	1.5	1	1	3	2	1.5
786	2.02105E+11	2	5.14	2	2	2	2	4	5	4	5	2	1.5	1.5	1.5	3.5	1.5	2
787	2.02105E+11	2	4.33	2	2	2	1	5	5	5	2	2	1	1.5	1	1.5	1	3
788	2.02105E+11	2	4.54	2	2	2	2	4	2	3	5	2.5	1	1	1	2	1	1.5
789	2.02105E+11	2	5.16	2	1	2	2	4	5	4	4	4.5	5.5	2.5	2.5	3	1	1.5
790	2.02105E+11	1	5.08	2	2	2	2	3	6	5	5	3.5	1	1.5	1.5	2	1	1.5
791	2.02105E+11	1	4.95	1	1	2	2	5	5	6	4	1	1	1	1	2	1	1
792	2.02105E+11	1	4.33	2	2	2	2	4	5	6	5	2	1	1.5	1	2.5	1	1
793	2.02105E+11	2	4.49	2	2	2	2	3	5	4	5	1	1	1	1	1	1	1
794	2.02105E+11	2	5.95	1	1	1	2	5	5	4	4	2	2	1	1	3	1	1.5
795	2.02105E+11	2	5.66	1	1	2	2	4	5	4	5	2.5	1	1	2	2	1	1.5
796	2.02105E+11	1	5.33	2	1	2	2	3	4	5	5	2.5	1	2	2.5	2	3	2
797	2.02105E+11	1	5.72	2	2	2	2	5	4	5	5	3	1	2	1	3	2	2.5
798	2.02105E+11	2	6.09	2	2	2	2	3	5	4	5	2	1	1	1	2	1	1.5
799	2.02105E+11	1	5.43	2	2	2	2	3	3	3	5	2	3.5	1	2	3	2.5	2
800	2.02105E+11	1	5.62	2	2	1	2	4	5	5	5	2	1	1.5	1	2	1	1
801	2.02105E+11	1	5.74	2	2	1	2	4	5	4	5	2	1	1	1	1	1	2
802	2.02105E+11	1	6.11	2	2	2	2	5	5	5	5	1.5	1	1.5	1	2.5	1.5	1.5
803	2.02105E+11	2	5.28	2	2	2	2	5	5	5	5	2	1	2	2	1.5	1	1
804	2.02105E+11	2	5.31	1	1	2	2	5	5	6	4	3.5	1	2	1.5	5	2.5	1.5
805	2.02105E+11	1	5.26	1	1	2	1	4	4	4	4	3	1	2	1.5	2	3	1
806	2.02105E+11	1	5.79	2	1	1	2	4	5	3	5	2	1	1	1.5	1	1	1
807	2.02105E+11	2	6.14	2	1	2	2	4	4	4	5	3	1	1.5	1	1	1	1
808	2.02105E+11	1	5.79	2	2	1	2	3	2	3	5	3	1	1	1.5	1	1	1.5
809	2.02105E+11	2	5.59	2	1	2	2	4	5	5	4	2	1	1	1	1.5	2.5	2
810	2.02105E+11	2	6.09	1	1	2	2	4	4	5	5	1.5	1	1.5	2	2.5	1.5	1
811	2.02105E+11	1	5.94	1	1	1	2	3	5	3	4	3	1	1.5	1.5	3	1.5	2.5
812	2.02105E+11	1	5.25	1	1	2	2	5	4	4	4	2	1	1	1	1.5	1	1.5
813	2.02105E+11	2	5.96	1	1	2	2	4	5	5	5	2	1	2	1.5	3	1	1
814	2.02105E+11	2	6.02	1	1	2	2	4	4	3	5	2.5	1	1	1.5	3	1	1.5
815	2.02105E+11	2	5.31	2	2	2	2	4	5	5	5	2	1	1	1	1	1	1.5
816	2.02105E+11	2	5.63	2	2	2	2	5	4	3	5	2	1	1	1.5	2	1.5	1
817	2.02105E+11	1	5.6	2	2	2	1	5	5	5	5	2	1	1.5	1.5	1	2	1.5
818	2.02105E+11	1	6.12	2	2	2	1	2	2	2	5	2	1	1	1	1	1	2
819	2.02105E+11	2	5.64	1	1	2	2	4	4	5	5	3.5	1	3	2	3.5	1	1
820	2.02105E+11	2	5.33	2	1	2	2	3	4	4	4	2	1	1	1.5	3	1	1.5
821	2.02105E+11	1	5.34	1	1	1	2	4	4	3	5	3	4	2	1	1	3	2.5
822	2.02105E+11	2	5.24	2	1	2	2	4	5	4	5	2	1	1.5	1	1	1	1
823	2.02105E+11	2	5.34	1	1	2	1	4	4	4	5	2.5	1	2	1	1.5	1	2
824	2.02105E+11	2	6.18	2	1	1	2	4	5	5	4	1	1	1	1	1	1	2
825	2.02105E+11	2	5.3	1	1	2	1	4	4	4	5	3	1	2	1	4.5	1.5	1.5
826	2.02105E+11	1	5.62	1	1	2	2	4	5	3	5	2	1	1	1	3	1	1.5
827	2.02105E+11	2	5.9	2	2	2	2	4	3	4	5	2.5	1	1	1	1	1	1.5
828	2.02105E+11	1	5.56	1	1	2	2	5	6	5	4	2	2.5	1	1.5	1	1	1.5
829	2.02105E+11	1	5.99	2	2	2	2	4	6	5	5	3	1	1.5	1	2	1	1.5
830	2.02105E+11	2	6.18	2	1	2	2	4	5	5	4	2	1	1.5	1	2	1	2
831	2.02105E+11	1	5.61	2	2	2	1	3	4	3	5	1.5	3	1.5	1	1	1	1
832	2.02105E+11	1	6.09	2	2	2	2	5	4	5	5	2	2.5	1	1	1	1	1
833	2.02105E+11	1	5.98	2	1	2	2	4	4	4	5	2.5	1	1.5	1.5	1	1	1.5
834	2.02105E+11	1	5.33	1	1	1	2	4	5	5	4	2	3.5	1.5	1	1.5	1	2.5
835	2.02105E+11	2	5.44	1	1	2	1	4	5	5	4	2	1	2	2.5	3	1	1
836	2.02105E+11	2	6.05	2	2	1	2	4	5	5	5	2	2.5	1	1	1	3	2
837	2.02105E+11	1	5.69	2	2	2	2	4	4	5	5	2	1	1.5	1	1	2	2
838	2.02105E+11	2	5.37	2	2	2	2	3	4	5	5	1	1	1	1	1	1	1.5
839	2.02105E+11	2	5.6	2	2	2	1	4	4	4	4	2.5	1	2	2	3	2	2
840	2.02105E+11	1	6.02	2	1	2	2	3	3	2	3	3	1	2.5	1	3	1	2
841	2.02105E+11	1	5.34	2	2	2	2	2	3	4	5	2.5	3	1	1.5	1	1	2.5
842	2.02105E+11	1	5.52	2	1	1	2	4	5	5	5	2.5	1.5	2	1.5	1	1	1
843	2.02105E+11	1	5.28	2	2	1	2	5	6	5	5	1	1	1	1	3	2	1.5
844	2.02105E+11	1	6.19	2	2	1	2	4	4	3	5	2.5	1	1	1.5	2.5	1.5	2
845	2.02105E+11	1	6.19	2	2	2	2	5	3	4	5	2	1.5	1	1	1	2.5	1
846	2.02105E+11	2	5.81	2	2	2	2	1	3	3	5	2.5	1	1.5	1.5	3	2	2.5
847	2.02105E+11	1	6.05	2	2	2	1	3	3	3	5	2	1	1.5	1	1	1	1
848	2.02105E+11	1	5.21	2	1	1	2	4	4	4	4	3	5	1.5	1	2	1	1.5
849	2.02105E+11	2	5.31	2	2	2	2	5	3	5	5	1.5	1	1	1	1	1	1
850	2.02105E+11	2	5.31	2	2	2	2	4	5	4	5	2.5	1	1	1.5	3	1	1
851	2.02105E+11	1	6.15	2	2	2	2	2	3	4	5	1	1	1	1	1	1	1.5
852	2.02105E+11	2	6.18	2	1	1	2	4	4	3	4	1	1	1	1	1	1	1.5
853	2.02105E+11	2	5.25	2	2	2	2	4	4	4	5	3	1	1.5	1	3	3	1
854	2.02105E+11	2	5.27	2	1	2	2	4	4	5	4	3	1	1.5	1	1.5	1	2
855	2.02105E+11	2	5.56	1	1	1	2	3	5	5	5	2	1	2	1	2.5	1	1.5
